# Supplementary material for: ARID1A alterations and their clinical significance in cholangiocarcinoma
Source: PeerJ. 2020 Dec 3;8:e10464. doi: 10.7717/peerj.10464 (PMC7719290; doi:10.7717/peerj.10464)
Supplement: Supplemental Information 1 [file peerj-08-10464-s001.xlsx]

## Sheet: Table S1
Table S1 Association between cytoplasmic ARID1A and EZH2 expression and clinicopathological features
Clinicopathological features	Cytoplasmic ARID1A expression						Cytoplasmic EZH2 expression
	Loss n(%)	Low n(%)	High n(%)	p-value			Low n(%)	High n(%)	p-value
Gender						Gender
Female	2(33)	13(32)	21(41)	0.672		Female	17(35)	19(38)	0.791
Male	4(67)	28(68)	30(59)			Male	31(65)	31(62)
Total	6	41	51			Total	48	50
Age, years (mean)						Age, years (mean)
<58	5(83)	20(49)	27(53)	0.334		<58	24(50)	28(56)	0.552
≥58	1(17)	21(51)	24(47)			≥58	24(50)	22(44)
Total	6	41	51			Total	48	50
staging						staging
0 - II	0(0)	11(27)	8(16)	0.233		0 - II	8(17)	11(22)	0.504
III - IV	6(100)	30(73)	43(84)			III - IV	40(83)	39(78)
Total	6	41	51			Total	48	50
TNM staging						TNM staging
T factor						T factor
T1-2	0(0)	16(40)	14(28)	0.105		T1-2	12(25)	18(37)	0.211
T3-4	6(100)	24(60)	37(72)			T3-4	36(75)	31(63)
N factor						N factor
N0	3(50)	22(55)	26(51)	0.947		N0	23(49)	28(56)	0.486
N1	3(50)	18(45)	25(49)			N1	24(51)	22(44)
M factor						M factor
M0	5(83)	36(88)	46(90)	0.677		M0	42(89)	45(88)	0.86
M1	1(17)	5(12)	5(10)			M1	5(11)	6(12)
Histological type						Histological type
Papillary	3(50)	19(46)	24(48)	1		Papillary	20(43)	26(52)	0.352
Non-papillary	3(50)	22(54)	26(52)			Non-papillary	27(57)	24(48)
Total	6	41	50			Total	47	50
Anatomical subtype						Anatomical subtype
Intrahepatic	2(33)	25(66)	27(59)	0.305		Intrahepatic	29(63)	25(57)	0.547
Extrahepatic	4(67)	13(34)	19(41)			Extrahepatic	17(37)	19(43)
Total	6	38	46			Total	46	44
Distant metastasis						Distant metastasis
Negative	3(50)	22(54)	23(45)	0.768		Negative	19(40)	29(58)	0.068
Positive	3(50)	19(46)	28(55)			Positive	29(60)	21(42)
Total	6	41	51			Total	48	50
Lymph node metastasis						Lymph node metastasis
Negative	4(67)	26(63)	29(57)	0.846		Negative	25(52)	34(68)	0.108
Positive	2(33)	15(37)	22(43)			Positive	23(48)	16(32)
Total	6	41	51			Total	48	50
ARID1A mutation						ARID1A mutation
Wildtype	3(50)	29(71)	37(72)	0.674		Wildtype	36(75)	33(66)	0.62
Truncation	3(50)	10(24)	11(22)			Truncation	10(21)	14(28)
Missense	0(0)	2(5)	3(6)			Missense	2(4)	3(6)
Total	6	41	51			Total	48	50
EZH2 expression						ARID1A expression
Low expression	4(67)	20(49)	24(47)	0.693		Loss expression	4(8)	2(4)	0.693
High expression	2(33)	21(51)	27(53)			Low expression	20(42)	21(42)
Total	6	41	51			High expression	24(50)	27(54)
						Total	48	50
