# Supplementary material for: ARID1A alterations and their clinical significance in cholangiocarcinoma
Source: PeerJ. 2020 Dec 3;8:e10464. doi: 10.7717/peerj.10464 (PMC7719290; doi:10.7717/peerj.10464)
Supplement: Supplemental Information 2 [file peerj-08-10464-s002.xlsx]

## Sheet: Table S2
Table S2 Characteristic of tumors with ARID1A truncating mutation.
ICGC ID	Anatomical subtype	TNM staging	Stage	Distant Metastasis	Lymphnode metastasis	Amino acid change	Mutation type	ARID1A immunoreactivity	EZH2 immunoreactivity
CCA_TH_31	Intrahepatic	T4N0M0	IVA	Negative	Negative	S634*	nonsense	Loss	High
CCA_TH_44	Extrahepatic	T3N0M1	IVB	Positive	Negative	indels	ins/del	Low	High
CCA_TH_5	Extrahepatic	T4N0M0	IVA	Negative	Negative	Q1474*	nonsense	High	Low
CCA_TH_50	Extrahepatic	T3N0M0	IIIA	Positive	Negative	G2087*	nonsense	Low	High
CCA_TH_60	Intrahepatic	T2aN0M0	II	Negative	Negative	indels	ins/del	High	Low
CCA_TH_72	Extrahepatic	T2aN0M0	II	Negative	Negative	Y534*	nonsense	Low	High
CCA_TH_74	Intrahepatic	T3N1M1	IVB	Positive	Positive	Q588*	nonsense	Loss	Low
CCA_TH_12	Extrahepatic	T2aN1M0	IIIB	Positive	Positive	Q840*	nonsense	Low	Low
CCA_TH_13	Extrahepatic	T3N0M0	IIIA	Positive	Negative	Q1066*	nonsense	Loss	Low
CCA_TH_76	Intrahepatic	T2aN0M0	II	Negative	Negative	E1726*	nonsense	Loss	High
CCA_TH_78	Intrahepatic	T3N1M0	IVA	Positive	Positive	indels	ins/del	Low	High
CCA_TH_79	Intrahepatic	T3N1M0	IVA	Positive	Positive	E626*	nonsense	Loss	Low
CCA_TH_83	Extrahepatic	T3N0M0	IIIA	Negative	Negative	indels	ins/del	High	Low
CCA_TH_85	Intrahepatic	T2aN0M0	II	Negative	Negative	indels	ins/del	High	High
CCA_TH_93	Intrahepatic	T3N1M0	IVA	Positive	Positive	Q2026*	nonsense	Low	High
CCA_TH_96	Extrahepatic	T4N1M0	IVA	Positive	Positive	S1791*	nonsense	Loss	Low
CCA_TH_97	Extrahepatic/Intrahepatic	T3N0M0	IIIA	Negative	Negative	indels	ins/del	Loss	Low
CCA_TH_114	Extrahepatic	T2bN1M0	IIIB	Positive	Negative	indels	ins/del	High	High
CCA_TH_15	Extrahepatic	T4N1M0	IIIA	Negative	Negative	R1461*	nonsense	Low	High
CCA_TH_119	Intrahepatic	T2N1M0	IVA	Negative	Negative	E2034*	nonsense	Loss	Low
CCA_TH_122	Intrahepatic	T3N1M0	IVA	Positive	Positive	Y401*	nonsense	Loss	Low
CCA_TH_20	Intrahepatic	T4N1M0	IVA	Positive	Positive	S607*	nonsense	Loss	Low
CCA_TH_127	Extrahepatic	T4N0M0	IVA	Positive	Negative	indels	ins/del	Loss	Low
CCA_TH_128	Extrahepatic	T4N0M0	IVA	Positive	Negative	indels	ins/del	Loss	High
