# Supplementary material for: ARID1A alterations and their clinical significance in cholangiocarcinoma
Source: PeerJ. 2020 Dec 3;8:e10464. doi: 10.7717/peerj.10464 (PMC7719290; doi:10.7717/peerj.10464)
Supplement: Supplemental Information 3 [file peerj-08-10464-s003.xlsx]

## Sheet: Table S3
Table S3 Correlation between ARID1A mutation with clinicopathological features of Non Ov-related CCA.
Clinicopathological features	ARID1A mutation
	Wild type(%)	Mutant(%)	p-value*	adjusted p-value
Gender
Female	121(39)	13(27)	0.087	0.261
Male	187(61)	36(73)
Total	308	49
Age, years (mean)
<59	55(41)	7(30)	0.323	0.518
≥59	78(59)	16(70)
Total	133	23
staging
0 - II	145(52)	17(41)	0.193	0.434
III - IV	132(48)	24(59)
Total	277	41
TNM staging
T factor
T1-2	160(56)	18(38)	0.018*	0.081
T3-4	126(44)	30(63)
N factor
N0	168(62)	29(69)	0.409	0.585
N1	101(38)	13(31)
M factor
M0	268(96)	44(98)	0.512	0.585
M1	12(4)	1(2)
Anatomical subtype
Intrahepatic	192(64)	40(82)	0.014*	0.081
Extrahepatic	109(36)	9(18)
Total	301	49
TP53
Wild type	245(80)	37(76)	0.52	0.585
Mutation	63(20)	12(24)
Total	308	49
KRAS
Wild type	258(84)	42(86)	0.73	0.73
Mutation	50(16)	7(14)
Total	308	49
*p-value <0.05 was considered to indicate statistical significance.
