# Supplementary material for: ARID1A alterations and their clinical significance in cholangiocarcinoma
Source: PeerJ. 2020 Dec 3;8:e10464. doi: 10.7717/peerj.10464 (PMC7719290; doi:10.7717/peerj.10464)
Supplement: Supplemental Information 4 [file peerj-08-10464-s004.xlsx]

## Sheet: Table S4
Table S4 Correlation between ARID1A mutation with clinicopathological features of Ov-CCA.
Clinicopathological features	ARID1A mutation
	Wild type(%)	Mutant(%)	p-value
Gender
Female	36(36)	11(35)	0.987
Male	65(64)	20(65)
Total	101	31
Age, years (mean)
<58	54(53)	16(52)	0.857
≥58	47(47)	15(48)
Total	101	31
staging
0 - II	21(21)	6(19)	0.843
III - IV	79(79)	25(81)
Total	100	31
TNM staging
T factor
T1-2	27(28)	9(29)	0.922
T3-4	69(72)	22(71)
N factor
N0	54(54)	18(60)	0.562
N1	46(46)	12(40)
M factor
M0	90(90)	28(90)	0.958
M1	10(10)	3(10)
Histological type
Papillary	47(47)	15(48)	0.892
Non-papillary	53(53)	16(52)
	100	31
Anatomical subtype
Intrahepatic	60(64)	15(52)	0.243
Extrahepatic	34(36)	14(48)
Total	94	29
Distant metastasis
Negative	45(54)	14(45)	0.389
Positive	38(46)	17(55)
Total	83	31
Lymph node metastasis
Negative	50(60)	22(71)	0.291
Positive	33(40)	9(29)
Total	83	31
TP53
Wild type	47(47)	13(42)	0.653
Mutation	54(53)	18(58)
Total	101	31
KRAS
Wild type	89(88)	24(77)	0.151
Mutation	12(12)	7(23)
Total	101	31
