# Supplementary material for: ARID1A alterations and their clinical significance in cholangiocarcinoma
Source: PeerJ. 2020 Dec 3;8:e10464. doi: 10.7717/peerj.10464 (PMC7719290; doi:10.7717/peerj.10464)
Supplement: Supplemental Information 6 — Raw data of clinicopathological information, ARID1A mutations and protein expression level of ARID1A and EAH2. [file peerj-08-10464-s006.xlsx]

## Sheet: Raw data
Raw Data
Patient Characteristics
Patient ID	Sex	Age at surgery	Liver Fluke-related Status	Anatomical subtype	Histology	TNM staging	Stage	Overall survival (days)	Anatomical subtype II	Metastasis	Lymph metastasis	Amino acid change	Mutation type	ARID1A protein Expression	EZH2 Protein Expression
CCA_TH_23	Female	56	Ov-related	Extrahepatic	Papillary carcinoma	T1N0M0	I	1760	Perihilar	Negative	Negative	wild-type	wild-type	High	High
CCA_TH_24	Male	52	Ov-related	Extrahepatic	Well	T3N1M0	IIIB	862	Perihilar	Positive	Positive	wild-type	wild-type	High	High
CCA_TH_26	Female	52	Ov-related	Intrahepatic	Papillary carcinoma	T1N0M0	I	523	Intrahepatic	Negative	Negative	wild-type	wild-type	High	Low
CCA_TH_1	Female	49	Ov-related	Intrahepatic	Moderate	T3N0M0	III	167	Intrahepatic	Negative	Negative	wild-type	wild-type	High	High
CCA_TH_27	Female	72	Ov-related	Intrahepatic	Poor	T3N1M0	IVA	1119	Intrahepatic	Positive	Positive	wild-type	wild-type	High	High
CCA_TH_28	Female	52	Ov-related	Intrahepatic	Well	T3N1M0	IVA	945	Intrahepatic	Negative	Negative	wild-type	wild-type	Low	Low
CCA_TH_2	Male	46	Ov-related	Extrahepatic	Well	T3N0M0	IIIA	625	Perihilar	Positive	Positive	wild-type	wild-type	Low	High
CCA_TH_29	Male	49	Ov-related	Extrahepatic	Well	T3N1M1	IVB	71	Perihilar	Positive	Positive	wild-type	wild-type	High	High
CCA_TH_30	Male	52	Ov-related	Extrahepatic	Well	T2bN1M0	IIIB	540	Perihilar	Negative	Negative	wild-type	wild-type	High	Low
CCA_TH_31	Male	55	Ov-related	Intrahepatic	Well	T4N0M0	IVA	154	Intrahepatic	Negative	Negative	S634*	nonsense	Loss	High
CCA_TH_32	Male	50	Ov-related	Extrahepatic	Papillary carcinoma	T2bN1M0	IIIB	377	Perihilar	Positive	Positive	wild-type	wild-type	High	High
CCA_TH_3	Female	76	Ov-related	Extrahepatic	Well	T3N0M0	IIIA	440	Perihilar	Negative	Negative	wild-type	wild-type	High	High
CCA_TH_4	Male	53	Ov-related	Extrahepatic	Well	T3N1M1	IVB	30	Perihilar	Positive	Negative	wild-type	wild-type	Loss	High
CCA_TH_33	Male	53	Ov-related	Intrahepatic	Well	T3N1M0	IVA	592	Intrahepatic	Positive	Positive	wild-type	wild-type	Low	High
CCA_TH_34	Male	54	Ov-related	Intrahepatic	Well	T3N0M0	III	302	Intrahepatic	Negative	Negative	wild-type	wild-type	Low	Low
CCA_TH_35	Male	76	Ov-related	Extrahepatic	Papillary carcinoma	T4N1M1	IVB	3	Perihilar	Positive	Positive	wild-type	wild-type	Low	High
CCA_TH_36	Female	63	Ov-related	Extrahepatic	Papillary carcinoma	T2aN0M0	II	402	Perihilar	Negative	Negative	wild-type	wild-type	Low	High
CCA_TH_37	Female	51	Ov-related	Intrahepatic	Papillary carcinoma	T3N0M0	III	358	Intrahepatic	Negative	Negative	wild-type	wild-type	High	Low
CCA_TH_38	Female	53	Ov-related	Intrahepatic	Papillary carcinoma	T3N1M0	IVA	156	Intrahepatic	Negative	Negative	wild-type	wild-type	High	High
CCA_TH_41	Male	61	Ov-related	Extrahepatic	Well	T3N1M1	IVB	369	Perihilar	Positive	Positive	wild-type	wild-type	High	Low
CCA_TH_43	Female	38	Ov-related	Intrahepatic	Well	T2bN1M0	IVA	559	Intrahepatic	Positive	Positive	wild-type	wild-type	High	Low
CCA_TH_44	Male	64	Ov-related	Extrahepatic	Papillary carcinoma	T3N0M1	IVB	256	Perihilar	Positive	Negative	1 indels	ins/del	Low	High
CCA_TH_5	Male	60	Ov-related	Extrahepatic	Papillary carcinoma	T4N0M0	IVA	360	Perihilar	Negative	Negative	Q1474*	nonsense	High	Low
CCA_TH_45	Male	55	Ov-related	Extrahepatic	Papillary carcinoma	T3N0M0	IIIA	237	Perihilar	Negative	Negative	wild-type	wild-type	High	High
CCA_TH_46	Male	68	Ov-related	Intrahepatic	Papillary carcinoma	T3N1M0	IVA	731	Intrahepatic	Positive	Positive	wild-type	wild-type	High	High
CCA_TH_48	Male	67	Ov-related	Intrahepatic	Papillary carcinoma	T3N1M0	IVA	1317	Intrahepatic	Positive	Positive	wild-type	wild-type	High	High
CCA_TH_49	Male	50	Ov-related	Extrahepatic	Well	T3N1M1	IVB	127	Perihilar	Positive	Positive	wild-type	wild-type	Low	Low
CCA_TH_50	Male	60	Ov-related	Extrahepatic	Papillary carcinoma	T3N0M0	IIIA	1681	Perihilar	Positive	Negative	G2087*	nonsense	Low	High
CCA_TH_51	Male	53	Ov-related	Extrahepatic	Well	T3N0M0	IIIA	573	Perihilar	Positive	Negative	wild-type	wild-type	Low	Low
CCA_TH_52	Male	57	Ov-related	Extrahepatic	Papillary carcinoma	T2aN0M0	II	447	Perihilar	Negative	Negative	wild-type	wild-type	High	Low
CCA_TH_6	Female	51	Ov-related	Intrahepatic	Well	T3N1M0	IVA	154	Intrahepatic	Positive	Positive	wild-type	wild-type	High	High
CCA_TH_7	Male	61	Ov-related	Extrahepatic	Papillary carcinoma	T3N0M0	IIIB	456	Perihilar	Negative	Negative	wild-type	wild-type	High	Low
CCA_TH_55	Male	73	Ov-related	Intrahepatic	Well	T3N0M0	III	82	Intrahepatic	Negative	Negative	wild-type	wild-type	High	Low
CCA_TH_56	Male	56	Ov-related	Intrahepatic	Well	T2bN0M0	II	785	Intrahepatic	Negative	Negative	wild-type	wild-type	Low	Low
CCA_TH_59	Male	47	Ov-related	Intrahepatic	Papillary carcinoma	T3N0M0	III	384	Intrahepatic	Negative	Negative	wild-type	wild-type	High	Low
CCA_TH_60	Male	50	Ov-related	Intrahepatic	Papillary carcinoma	T2aN0M0	II	1303	Intrahepatic	Negative	Negative	1 indels	ins/del	High	Low
CCA_TH_61	Male	60	Ov-related	Intrahepatic	Papillary carcinoma	TisN0M0	0	1280	Intrahepatic	Negative	Negative	wild-type	wild-type	High	High
CCA_TH_63	Male	44	Ov-related	Intrahepatic	Moderate	T2aN1M0	IVA	167	Intrahepatic	Positive	Positive	wild-type	wild-type	Low	High
CCA_TH_64	Female	60	Ov-related	Extrahepatic	Papillary carcinoma	T3N0M1	IVB	393	Perihilar	Negative	Negative	wild-type	wild-type	High	Low
CCA_TH_65	Male	42	Ov-related	Intrahepatic	Papillary carcinoma	T3N1M0	IVA	278	Intrahepatic	Positive	Positive	D647Y, D647V	missenes	Low	Low
CCA_TH_10	Female	69	Ov-related	Intrahepatic	NA	T3N1M0	IVA	1168	Intrahepatic	Positive	Positive	wild-type	wild-type	Low	High
CCA_TH_66	Male	62	Ov-related	Intrahepatic	Well	T3N0M0	III	728	Intrahepatic	Negative	Negative	wild-type	wild-type	High	Low
CCA_TH_67	Male	52	Ov-related	Extrahepatic	Poor	T3N1M1	IVB	61	Perihilar	Positive	Positive	wild-type	wild-type	High	High
CCA_TH_68	Male	56	Ov-related	Intrahepatic	Papillary carcinoma	T3N1M1	IVB	351	Intrahepatic	Positive	Positive	wild-type	wild-type	High	Low
CCA_TH_11	Female	79	Ov-related	Intrahepatic	Well	T4N0M0	IVA	228	Intrahepatic	Negative	Negative	wild-type	wild-type	High	Low
CCA_TH_69	Female	48	Ov-related	Intrahepatic	Papillary carcinoma	T2bN0M0	II	1111	Intrahepatic	Negative	Negative	wild-type	wild-type	Low	Low
CCA_TH_70	Female	49	Ov-related	Intrahepatic	Papillary carcinoma	T3N1M0	IVA	115	Intrahepatic	Positive	Positive	wild-type	wild-type	Low	High
CCA_TH_71	Male	59	Ov-related	Intrahepatic	Well	T3N1M0	IVA	219	Intrahepatic	Positive	Positive	wild-type	wild-type	Low	Low
CCA_TH_72	Male	66	Ov-related	Extrahepatic	Well	T2aN0M0	II	1091	Perihilar	Negative	Negative	Y534*	nonsense	Low	High
CCA_TH_73	Female	75	Ov-related	Extrahepatic	Papillary carcinoma	T2bN1M0	IIIB	100	Perihilar	Positive	Positive	wild-type	wild-type	Low	High
CCA_TH_74	Female	43	Ov-related	Intrahepatic	Well	T3N1M1	IVB	79	Intrahepatic	Positive	Positive	Q588*	nonsense	Loss	Low
CCA_TH_12	Male	52	Ov-related	Extrahepatic	Well	T2aN1M0	IIIB	307	Perihilar	Positive	Positive	Q840*	nonsense	Low	Low
CCA_TH_75	Male	52	Ov-related	Intrahepatic	Papillary carcinoma	T3N0M0	III	1037	Intrahepatic	Negative	Negative	wild-type	wild-type	Low	High
CCA_TH_13	Male	57	Ov-related	Extrahepatic	Papillary carcinoma	T3N0M0	IIIA	1027	Perihilar	Positive	Negative	Q1066*	nonsense	Loss	Low
CCA_TH_76	Male	73	Ov-related	Intrahepatic	Papillary carcinoma	T2aN0M0	II	542	Intrahepatic	Negative	Negative	E1726*	nonsense	Loss	High
CCA_TH_77	Male	59	Ov-related	Intrahepatic	Moderate	T3N1M0	IVA	212	Intrahepatic	Positive	Positive	wild-type	wild-type	Low	Low
CCA_TH_78	Female	60	Ov-related	Intrahepatic	Well	T3N1M0	IVA	488	Intrahepatic	Positive	Positive	1 indels	ins/del	Low	High
CCA_TH_79	Male	64	Ov-related	Intrahepatic	Well	T3N1M0	IVA	505	Intrahepatic	Positive	Positive	E626*	nonsense	Loss	Low
CCA_TH_82	Female	71	Ov-related	Extrahepatic/Intrahepatic	Well	T2bN0M0	II	302	Perihilar	Positive	Negative	Q1424*	nonsense	Low	Low
CCA_TH_83	Female	61	Ov-related	Extrahepatic	Papillary carcinoma	T3N0M0	IIIA	379	Perihilar	Negative	Negative	1 indels	ins/del	High	Low
CCA_TH_84	Male	50	Ov-related	Extrahepatic/Intrahepatic	Papillary carcinoma	T1N0M0	I	523	Perihilar	Negative	Negative	wild-type	wild-type	Low	Low
CCA_TH_85	Female	52	Ov-related	Intrahepatic	Well	T2aN0M0	II	916	Intrahepatic	Negative	Negative	1 indels	ins/del	High	High
CCA_TH_86	Male	70	Ov-related	Extrahepatic	Well	T2bN0M0	II	904	Perihilar	Negative	Negative	wild-type	wild-type	High	High
CCA_TH_88	Male	64	Ov-related	Intrahepatic	Adenosquamous carcinoma	T3N0M0	III	457	Intrahepatic	Negative	Negative	wild-type	wild-type	Low	Low
CCA_TH_89	Female	66	Ov-related	Intrahepatic	Moderate	T3N1M0	IVA	109	Intrahepatic	Negative	Negative	wild-type	wild-type	High	High
CCA_TH_90	Male	56	Ov-related	Extrahepatic/Intrahepatic	Papillary carcinoma	T2aN0M0	II	863	Perihilar	Negative	Negative	wild-type	wild-type	Low	Low
CCA_TH_91	Male	55	Ov-related	Intrahepatic	Well	T2aN0M0	II	852	Intrahepatic	Negative	Negative	wild-type	wild-type	Low	Low
CCA_TH_92	Male	62	Ov-related	Intrahepatic	Papillary carcinoma	T3N0M0	III	381	Intrahepatic	Negative	Negative	wild-type	wild-type	High	Low
CCA_TH_93	Female	64	Ov-related	Intrahepatic	Well	T3N1M0	IVA	105	Intrahepatic	Positive	Positive	Q2026*	nonsense	Low	High
CCA_TH_95	Male	65	Ov-related	Intrahepatic	Well	T3N1M0	IVA	299	Intrahepatic	Positive	Positive	wild-type	wild-type	High	Low
CCA_TH_96	Female	44	Ov-related	Extrahepatic	Well	T4N1M0	IVA	264	Perihilar	Positive	Positive	S1791*	nonsense	Loss	Low
CCA_TH_97	Female	65	Ov-related	Extrahepatic/Intrahepatic	Papillary carcinoma	T3N0M0	IIIA	756	Perihilar	Negative	Negative	1 indels	ins/del	Loss	Low
CCA_TH_98	Female	45	Ov-related	Extrahepatic/Intrahepatic	Well	T4N1M0	IVA	78	Perihilar	Positive	Positive	wild-type	wild-type	Low	Low
CCA_TH_99	Male	63	Ov-related	Intrahepatic	Papillary carcinoma	T2aN0M0	II	315	Intrahepatic	Positive	Negative	wild-type	wild-type	Low	Low
CCA_TH_100	Male	54	Ov-related	Extrahepatic/Intrahepatic	Papillary carcinoma	T2bN1M0	IVB	714	Perihilar	Positive	Positive	wild-type	wild-type	High	Low
CCA_TH_101	Male	70	Ov-related	Intrahepatic	Papillary carcinoma	T3N0M0	III	297	Intrahepatic	Negative	Negative	wild-type	wild-type	Low	High
CCA_TH_102	Male	66	Ov-related	Intrahepatic	Adenosquamous carcinoma	T3N1M0	IVA	50	Intrahepatic	Positive	Positive	wild-type	wild-type	High	Low
CCA_TH_103	Female	60	Ov-related	Intrahepatic	Adenosquamous carcinoma	T3N0M0	III	83	Intrahepatic	Negative	Negative	wild-type	wild-type	High	High
CCA_TH_104	Female	57	Ov-related	Extrahepatic	Papillary carcinoma	T3N0M1	IVB	34	Perihilar	Positive	Positive	wild-type	wild-type	High	Low
CCA_TH_105	Male	51	Ov-related	Intrahepatic	Adenosquamous carcinoma	T3N0M0	III	187	Intrahepatic	Negative	Negative	wild-type	wild-type	High	High
CCA_TH_106	Male	64	Ov-related	Extrahepatic	Well	T2bN1M0	IIIB	149	Perihilar	Positive	Positive	wild-type	wild-type	Low	High
CCA_TH_107	Female	61	Ov-related	Extrahepatic/Intrahepatic	Papillary carcinoma	T2aN1M0	IIIB	435	Perihilar	Positive	Positive	wild-type	wild-type	Low	High
CCA_TH_108	Male	70	Ov-related	Intrahepatic	Moderate	T3N1M0	IVA	393	Intrahepatic	Positive	Negative	wild-type	wild-type	Low	High
CCA_TH_109	Female	60	Ov-related	Intrahepatic	Papillary carcinoma	T3N1M0	IVA	346	Intrahepatic	Positive	Positive	wild-type	wild-type	Low	High
CCA_TH_110	Female	53	Ov-related	Intrahepatic	Well	T3N0M0	III	321	Intrahepatic	Negative	Negative	wild-type	wild-type	High	Low
CCA_TH_111	Male	65	Ov-related	Extrahepatic	Papillary carcinoma	T2bN1M0	IIIB	72	Perihilar	Positive	Positive	wild-type	wild-type	Low	High
CCA_TH_112	Male	68	Ov-related	Intrahepatic	Papillary carcinoma	T1N0M0	I	218	Intrahepatic	Negative	Negative	R1989G, G1996V	missenes	Low	High
CCA_TH_113	Female	42	Ov-related	Extrahepatic/Intrahepatic	Papillary carcinoma	T1N0M0	I	151	Perihilar	Negative	Negative	wild-type	wild-type	High	High
CCA_TH_114	Female	49	Ov-related	Extrahepatic	Well	T2bN1M0	IIIB	251	Perihilar	Positive	Negative	1 indels	ins/del	High	High
CCA_TH_15	Male	37	Ov-related	Extrahepatic	Papillary carcinoma	T4N1M0	IIIA	475	Perihilar	Negative	Negative	R1461*	nonsense	Low	High
CCA_TH_116	Male	52	Ov-related	Intrahepatic	Moderate	T4N0M0	IVA	2253	Intrahepatic	Negative	Negative	1 splice-site	missenes	High	High
CCA_TH_118	Male	46	Ov-related	Extrahepatic	Papillary carcinoma	T3N0M0	IIIA	2493	Perihilar	Negative	Negative	L1831R, V973E, S1000Y	missenes	Low	High
CCA_TH_119	Female	66	Ov-related	Intrahepatic	Papillary carcinoma	T2N1M0	IVA	148	Intrahepatic	Negative	Negative	E2034*	nonsense	Loss	Low
CCA_TH_121	Male	70	Ov-related	Intrahepatic	Well	T4NXM0	IVA	210	Intrahepatic	Negative	Negative	G2087R	missenes	Low	Low
CCA_TH_122	Male	50	Ov-related	Intrahepatic	Papillary carcinoma	T3N1M0	IVA	180	Intrahepatic	Positive	Positive	Y401*	nonsense	Loss	Low
CCA_TH_20	Male	63	Ov-related	Intrahepatic	Papillary carcinoma	T4N1M0	IVA	557	Intrahepatic	Positive	Positive	S607*	nonsense	Loss	Low
CCA_TH_127	Female	51	Ov-related	Extrahepatic	Well	T4N0M0	IVA	609	Perihilar	Positive	Negative	1 indels	ins/del	Loss	Low
CCA_TH_128	Male	55	Ov-related	Extrahepatic	Well	T4N0M0	IVA	340	Perihilar	Positive	Negative	1 indels	ins/del	Loss	High
CCA_TW_1	Male	53	Non Ov-related	Intrahepatic	NA	NA	I	1620	Intrahepatic	NA	NA	wild-type	wild-type	NA	NA
CCA_TW_2	Male	50	Non Ov-related	Intrahepatic	NA	NA	I	1556	Intrahepatic	NA	NA	wild-type	wild-type	NA	NA
CCA_TW_3	Female	55	Non Ov-related	Intrahepatic	NA	NA	IVA	284	Intrahepatic	NA	NA	wild-type	wild-type	NA	NA
CCA_RO_1	Male	45	Non Ov-related	Intrahepatic	Poor	T3N1Mx	NA	212	Intrahepatic	NA	NA	wild-type	wild-type	NA	NA
CCA_TW_4	Male	48	Non Ov-related	Intrahepatic	NA	NA	III	2430	Intrahepatic	NA	NA	wild-type	wild-type	NA	NA
CCA_TW_5	Male	48	Non Ov-related	Intrahepatic	NA	NA	II	675	Intrahepatic	NA	NA	wild-type	wild-type	NA	NA
CCA_RO_8	Male	47	Non Ov-related	Extrahepatic	Well	T2N0M0	II	325	Perihilar	NA	NA	wild-type	wild-type	NA	NA
CCA_RO_43	Male	40	Non Ov-related	Extrahepatic	Well	T3N2M0	IVA	210	Intrahepatic	NA	NA	wild-type	wild-type	NA	NA
CCA_TW_6	Male	35	Non Ov-related	NA	Poor	NA	I	1140	NA	NA	NA	wild-type	wild-type	NA	NA
CCA_TW_7	Male	68	Non Ov-related	Intrahepatic	Poor	NA	I	1064	Intrahepatic	NA	NA	wild-type	wild-type	NA	NA
CCA_TW_8	Female	74	Non Ov-related	NA	Moderate	NA	IIA	342	NA	NA	NA	wild-type	wild-type	NA	NA
CCA_RO_9	Male	49	Non Ov-related	Extrahepatic	Well	T2N0M0	IB	1307	Distal	NA	NA	wild-type	wild-type	NA	NA
CCA_TW_9	Female	77	Non Ov-related	NA	Moderate	NA	NA	631	NA	NA	NA	wild-type	wild-type	NA	NA
CCA_TW_10	Female	66	Non Ov-related	NA	Moderate	NA	NA	990	NA	NA	NA	wild-type	wild-type	NA	NA
CCA_RO_7	Male	68	Non Ov-related	Extrahepatic	Well	T1N1M0	IA	2304	Distal	NA	NA	wild-type	wild-type	NA	NA
CCA_RO_40	Female	54	Non Ov-related	Extrahepatic	Well	T1N0M0	IA	2809	Perihilar	NA	NA	wild-type	wild-type	NA	NA
CCA_RO_42	Male	70	Non Ov-related	Extrahepatic	Moderate	T3N0M0	IIA	1500	Distal	NA	NA	wild-type	wild-type	NA	NA
CCA_RO_44	Female	61	Non Ov-related	Intrahepatic	Moderate	T3n0m1	IVB	159	Intrahepatic	NA	NA	wild-type	wild-type	NA	NA
CCA_IT_1	Female	69	Non Ov-related	Intrahepatic	Moderate	T3N1M0	IVA	1071	Intrahepatic	NA	NA	wild-type	wild-type	NA	NA
CCA_RO_41	Female	49	Non Ov-related	NA	NA	NA	NA	NA	Intrahepatic	NA	NA	wild-type	wild-type	NA	NA
CCA_RO_39	Male	31	Non Ov-related	Extrahepatic	Well	t2nxmo	TBA	2647	Intrahepatic	NA	NA	wild-type	wild-type	NA	NA
CCA_RO_38	Female	44	Non Ov-related	Intrahepatic	Moderate	T2bN1M0	IVA	575	Intrahepatic	NA	NA	wild-type	wild-type	NA	NA
CCA_RO_2	Female	49	Non Ov-related	Extrahepatic	NA	T2N0M1	IV	603	Perihilar	NA	NA	wild-type	wild-type	NA	NA
CCA_RO_37	Male	49.5973	Non Ov-related	Intrahepatic	Moderate	T3NxM0	NA	6	Intrahepatic	NA	NA	wild-type	wild-type	NA	NA
CCA_IT_2	Female	76	Non Ov-related	Intrahepatic	NA	T3N0M0	III	807	Intrahepatic	NA	NA	wild-type	wild-type	NA	NA
CCA_RO_46	Male	69	Non Ov-related	Extrahepatic	Well	T3N1M0	IIB	419	Distal	NA	NA	wild-type	wild-type	NA	NA
CCA_RO_36	Male	44	Non Ov-related	Extrahepatic	Well	T4N1M0	III	947	Intrahepatic	NA	NA	wild-type	wild-type	NA	NA
CCA_RO_35	Male	62.1288	Non Ov-related	Intrahepatic	Moderate	T2bNxM0	NA	472	Intrahepatic	NA	NA	1 indels	ins/del	NA	NA
CCA_RO_33	Female	69	Non Ov-related	Extrahepatic	Well	T1N0MX	IA	1892	Perihilar	NA	NA	wild-type	wild-type	NA	NA
CCA_IT_3	Male	53	Non Ov-related	Intrahepatic	Moderate	T3N1M0	IVA	296	Intrahepatic	NA	NA	wild-type	wild-type	NA	NA
CCA_RO_32	Male	61	Non Ov-related	Extrahepatic	Well	T2N0M0	IB	2401	Distal	NA	NA	wild-type	wild-type	NA	NA
CCA_RO_31	Male	58	Non Ov-related	Extrahepatic	Well	T1N1M0	IIB	735	Distal	NA	NA	wild-type	wild-type	NA	NA
CCA_RO_30	Male	72.2247	Non Ov-related	Intrahepatic	NA	T4N0M0	IVA	270	Perihilar	NA	NA	wild-type	wild-type	NA	NA
CCA_RO_29	Male	72	Non Ov-related	Extrahepatic	Well	T2N0M0	II	1210	Perihilar	NA	NA	wild-type	wild-type	NA	NA
CCA_RO_45	Male	69	Non Ov-related	Intrahepatic	Well	NA	NA	276	Intrahepatic	NA	NA	wild-type	wild-type	NA	NA
CCA_RO_3	Male	46	Non Ov-related	Extrahepatic	Moderate-Poor	T3N1M0	IIB	93	Perihilar	NA	NA	Q1650*	nonsense	NA	NA
CCA_RO_28	Male	49.4712	Non Ov-related	Intrahepatic	Moderate	T3NxM0	NA	422	Intrahepatic	NA	NA	wild-type	wild-type	NA	NA
CCA_RO_27	Female	75.3699	Non Ov-related	Intrahepatic	Moderate	T3NxM0	NA	167	Intrahepatic	NA	NA	wild-type	wild-type	NA	NA
CCA_RO_26	Male	30	Non Ov-related	Extrahepatic	Well	T1N0M0	I	1343	Perihilar	NA	NA	wild-type	wild-type	NA	NA
CCA_RO_25	Male	77.6822	Non Ov-related	Intrahepatic	Well	T3NXM0	NA	362	Intrahepatic	NA	NA	R1446*	nonsense	NA	NA
CCA_RO_24	Male	51	Non Ov-related	Extrahepatic	Well	T3N1M0	IIIB	629	Perihilar	NA	NA	wild-type	wild-type	NA	NA
CCA_RO_23	Female	53	Non Ov-related	Extrahepatic	Well	T4N1M0	III	301	Perihilar	NA	NA	wild-type	wild-type	NA	NA
CCA_RO_22	Male	59	Non Ov-related	Extrahepatic	Well	T1N0M0	IA	582	Perihilar	NA	NA	wild-type	wild-type	NA	NA
CCA_RO_21	Female	75.3616	Non Ov-related	Intrahepatic	Moderate	TNxMx	NA	257	Intrahepatic	NA	NA	wild-type	wild-type	NA	NA
CCA_RO_20	Female	65	Non Ov-related	Extrahepatic	Well	T1N0M0	IA	1986	Perihilar	NA	NA	wild-type	wild-type	NA	NA
CCA_RO_19	Female	65.7863	Non Ov-related	Intrahepatic	Moderate	T1NXM0	NA	539	Intrahepatic	NA	NA	wild-type	wild-type	NA	NA
CCA_RO_4	Female	53	Non Ov-related	Intrahepatic	NA	NA	NA	NA	Intrahepatic	NA	NA	wild-type	wild-type	NA	NA
CCA_RO_18	Male	65.9726	Non Ov-related	Intrahepatic	Moderate	T1NXM0	NA	190	Intrahepatic	NA	NA	wild-type	wild-type	NA	NA
CCA_RO_17	Male	61	Non Ov-related	Extrahepatic	Well	T3N0M0	IIIA	755	Distal	NA	NA	wild-type	wild-type	NA	NA
CCA_RO_16	Female	58	Non Ov-related	Extrahepatic	Well-Moderate	T3N1M0	IIB	1513	Distal	NA	NA	2 indels	ins/del	NA	NA
CCA_RO_15	Female	61	Non Ov-related	Extrahepatic	Well-Moderate	T3N0M0	IIIA	1722	Perihilar	NA	NA	wild-type	wild-type	NA	NA
CCA_RO_14	Male	70	Non Ov-related	Extrahepatic	Well	T3N1M0	IIB	422	Distal	NA	NA	Q1172*	nonsense	NA	NA
CCA_IT_4	Male	73	Non Ov-related	Intrahepatic	Moderate	T3N0M0	III	168	Intrahepatic	NA	NA	wild-type	wild-type	NA	NA
CCA_RO_13	Male	68	Non Ov-related	Extrahepatic	Well	T1N0M0	IA	670	Distal	NA	NA	wild-type	wild-type	NA	NA
CCA_RO_12	Female	63	Non Ov-related	Extrahepatic	Well	T3N1M1	IVB	15	Perihilar	NA	NA	wild-type	wild-type	NA	NA
CCA_RO_5	Female	69	Non Ov-related	Intrahepatic	Well	NA	NA	9	Intrahepatic	NA	NA	G931*	nonsense	NA	NA
CCA_SG_48	Female	77	Non Ov-related	Extrahepatic	NA	TxN1Mx	NA	74	Perihilar	NA	NA	wild-type	wild-type	NA	NA
CCA_SG_1	Female	73	Non Ov-related	Intrahepatic	Moderate	T3N0M0	III	232	Intrahepatic	NA	NA	wild-type	wild-type	NA	NA
CCA_SG_11	Female	69	Non Ov-related	Intrahepatic	Moderate	T2aN1M0	IVA	517	Intrahepatic	NA	NA	wild-type	wild-type	NA	NA
CCA_SG_26	Male	42	Non Ov-related	Extrahepatic	Moderate	T1N0M1	IV	392	Perihilar	NA	NA	wild-type	wild-type	NA	NA
CCA_SG_27	Female	52	Non Ov-related	Intrahepatic	Well	T3N0M0	III	772	Intrahepatic	NA	NA	wild-type	wild-type	NA	NA
CCA_SG_28	Female	67	Non Ov-related	Intrahepatic	Well	T1N0M0	I	1064	Intrahepatic	NA	NA	wild-type	wild-type	NA	NA
CCA_SG_12	Female	61	Non Ov-related	Intrahepatic	Moderate	T1N0M0	I	1540	Intrahepatic	NA	NA	wild-type	wild-type	NA	NA
CCA_SG_21	Female	55	Non Ov-related	Intrahepatic	Moderate	T4N0M0	IVA	1262	Intrahepatic	NA	NA	wild-type	wild-type	NA	NA
CCA_SG_40	Female	69	Non Ov-related	Intrahepatic	Moderate	T3Nx	NA	517	Intrahepatic	NA	NA	1 indels	ins/del	NA	NA
CCA_SG_52	Female	26	Non Ov-related	Intrahepatic	Moderate	T2bN0M0	II	348	Intrahepatic	NA	NA	wild-type	wild-type	NA	NA
CCA_SG_2	Female	67	Non Ov-related	Intrahepatic	Moderate	T1N1M0	IVA	1154	Intrahepatic	NA	NA	wild-type	wild-type	NA	NA
CCA_SG_13	Male	60	Non Ov-related	Intrahepatic	Well	T1N0M0	I	982	Intrahepatic	NA	NA	wild-type	wild-type	NA	NA
CCA_SG_3	Female	51	Non Ov-related	Intrahepatic	Moderate	T1N0M0	I	858	Intrahepatic	NA	NA	1 indels	ins/del	NA	NA
CCA_SG_54	Female	60	Non Ov-related	Intrahepatic	Moderate	T3N1M1	IVB	232	Intrahepatic	NA	NA	wild-type	wild-type	NA	NA
CCA_SG_4	Male	61	Non Ov-related	Intrahepatic	Well	T1N0M0	I	2848	Intrahepatic	NA	NA	wild-type	wild-type	NA	NA
CCA_SG_5	Female	78	Non Ov-related	Intrahepatic	Moderate	T1N1M0	IVA	523	Intrahepatic	NA	NA	wild-type	wild-type	NA	NA
CCA_SG_14	Female	61	Non Ov-related	Intrahepatic	Well	NA	NA	1114	Intrahepatic	NA	NA	wild-type	wild-type	NA	NA
CCA_SG_6	Male	51	Non Ov-related	Intrahepatic	Moderate	T1N0M0	I	1381	Intrahepatic	NA	NA	1 splice-site	missenes	NA	NA
CCA_SG_7	Male	68	Non Ov-related	Extrahepatic	Moderate-Poor	T1N0M0	I	898	Extrahepatic	NA	NA	1 indels	ins/del	NA	NA
CCA_SG_53	Male	47	Non Ov-related	Extrahepatic	Moderate	T3N0M0	IIA	288	Perihilar	NA	NA	wild-type	wild-type	NA	NA
CCA_SG_50	Male	32	Non Ov-related	Intrahepatic	Poor	T2bN1M1	IVB	341	Intrahepatic	NA	NA	wild-type	wild-type	NA	NA
CCA_SG_31	Male	51	Non Ov-related	Intrahepatic	Moderate	T2bN1M1	IVB	41	Intrahepatic	NA	NA	wild-type	wild-type	NA	NA
CCA_SG_15	Male	53	Non Ov-related	Intrahepatic	Well	T3N0M0	III	990	Intrahepatic	NA	NA	wild-type	wild-type	NA	NA
CCA_SG_41	Male	61	Non Ov-related	Intrahepatic	Well	T1Nx	NA	2848	Intrahepatic	NA	NA	wild-type	wild-type	NA	NA
CCA_SG_8	Male	57	Non Ov-related	Intrahepatic	Poor	T1N0M0	I	2150	Intrahepatic	NA	NA	wild-type	wild-type	NA	NA
CCA_SG_22	Male	65	Non Ov-related	Extrahepatic	Moderate	T1N0M0	I	16	Perihilar	NA	NA	wild-type	wild-type	NA	NA
CCA_SG_29	Female	39	Non Ov-related	Intrahepatic	Poor	T1N0M0	I	406	Intrahepatic	NA	NA	wild-type	wild-type	NA	NA
CCA_SG_23	Male	63	Non Ov-related	Intrahepatic	Moderate	T2bN1M1	IVB	99	Intrahepatic	NA	NA	wild-type	wild-type	NA	NA
CCA_SG_16	Male	55	Non Ov-related	Intrahepatic	Moderate	T3N0M0	III	867	Intrahepatic	NA	NA	wild-type	wild-type	NA	NA
CCA_SG_49	Male	49	Non Ov-related	Extrahepatic	Moderate	T2bN0M0	II	1989	Perihilar	NA	NA	wild-type	wild-type	NA	NA
CCA_SG_9	Female	60	Non Ov-related	Intrahepatic	Moderate	T1N0M1	IVB	91	Intrahepatic	NA	NA	1 indels	ins/del	NA	NA
CCA_SG_10	Male	74	Non Ov-related	Intrahepatic	Moderate	T1N0M0	I	841	Intrahepatic	NA	NA	wild-type	wild-type	NA	NA
CCA_SG_42	Female	71	Non Ov-related	NA	Well	T1N1Mx	NA	463	Perihilar	NA	NA	wild-type	wild-type	NA	NA
CCA_SG_24	Female	45	Non Ov-related	Extrahepatic	Moderate	T4N1M0	IVA	528	Perihilar	NA	NA	wild-type	wild-type	NA	NA
CCA_SG_25	Female	74	Non Ov-related	Intrahepatic	Poor	T1N0M0	I	1129	Intrahepatic	NA	NA	wild-type	wild-type	NA	NA
CCA_RO_6	Male	NA	Non Ov-related	Extrahepatic	NA	NA	NA	NA	Intrahepatic	NA	NA	wild-type	wild-type	NA	NA
CCA_RO_34	Female	50	Non Ov-related	Intrahepatic	NA	T1NxM0	NA	1173	Intrahepatic	NA	NA	wild-type	wild-type	NA	NA
CCA_RO_11	Female	45	Non Ov-related	Intrahepatic	Well	T4N0M1	IVB	6	Intrahepatic	NA	NA	wild-type	wild-type	NA	NA
CCA_RO_10	Female	61.4822	Non Ov-related	Intrahepatic	poor	T3N0M0	III	848	Intrahepatic	NA	NA	wild-type	wild-type	NA	NA
CCA_FR_13	Male	51	Non Ov-related	Intrahepatic	Moderate	T3NxM0	NA	1401	Intrahepatic	NA	NA	wild-type	wild-type	NA	NA
CCA_FR_12	Female	43	Non Ov-related	Intrahepatic	Moderate	T4NxM0	IVA	267	Intrahepatic	NA	NA	wild-type	wild-type	NA	NA
CCA_FR_11	Male	45	Non Ov-related	Intrahepatic	Well	T2N0M0	II	3114	Intrahepatic	NA	NA	wild-type	wild-type	NA	NA
CCA_FR_10	Male	29	Non Ov-related	Intrahepatic	Well	T3N1M0	IVA	3217	Intrahepatic	NA	NA	wild-type	wild-type	NA	NA
CCA_FR_9	Male	62	Non Ov-related	Intrahepatic	Moderate	T4NxM0	IVA	1689	Intrahepatic	NA	NA	wild-type	wild-type	NA	NA
CCA_FR_3	Female	60	Non Ov-related	Intrahepatic	Poor	T3NxM0	NA	280	Intrahepatic	NA	NA	wild-type	wild-type	NA	NA
CCA_FR_4	Male	75	Non Ov-related	Intrahepatic	Poor	T3N1M0	IVA	158	Intrahepatic	NA	NA	wild-type	wild-type	NA	NA
CCA_FR_5	Female	76	Non Ov-related	Intrahepatic	Moderate	T3NxM0	NA	529	Intrahepatic	NA	NA	wild-type	wild-type	NA	NA
CCA_FR_6	Male	68	Non Ov-related	Intrahepatic	Moderate	T1N0M0	I	1924	Intrahepatic	NA	NA	wild-type	wild-type	NA	NA
CCA_FR_8	Female	73	Non Ov-related	Intrahepatic	Moderate	T3NxM0	NA	2225	Intrahepatic	NA	NA	wild-type	wild-type	NA	NA
CCA_FR_7	Female	77	Non Ov-related	Intrahepatic	Well	T3N1M0	IVA	248	Intrahepatic	NA	NA	wild-type	wild-type	NA	NA
CCA_FR_2	Male	78	Non Ov-related	Intrahepatic	Moderate	T3NxM0	NA	328	Intrahepatic	NA	NA	wild-type	wild-type	NA	NA
CCA_FR_1	Female	49	Non Ov-related	Intrahepatic	Poor	T1NxM0	NA	2044	Intrahepatic	NA	NA	Q585*	nonsense	NA	NA
CCA_FR_15	Male	56	Non Ov-related	Intrahepatic	Well	T4N0M0	IVA	1531	Intrahepatic	NA	NA	1 indels	ins/del	NA	NA
CCA_BR_1	Male	53	Non Ov-related	Intrahepatic	Moderate	T3NxMx	NA	26	Intrahepatic	NA	NA	1 indels	ins/del	NA	NA
CCA_FR_16	Female	78	Non Ov-related	Intrahepatic	Moderate	T3NxM0	NA	19	Intrahepatic	NA	NA	1 indels	ins/del	NA	NA
CCA_BR_2	Female	49	Non Ov-related	Intrahepatic	Moderate	T3N0M1	IVB	566	Intrahepatic	NA	NA	wild-type	wild-type	NA	NA
CCA_FR_14	Female	52	Non Ov-related	Intrahepatic	Well	T3NxM0	NA	219	Intrahepatic	NA	NA	wild-type	wild-type	NA	NA
CCA_BR_3	Male	61	Non Ov-related	Intrahepatic	Moderate	T1N0M0	IA	7	Intrahepatic	NA	NA	wild-type	wild-type	NA	NA
CCA_KR_1	Male	63	Non Ov-related	Intrahepatic	Poor	T2aN0	NA	1042	Intrahepatic	NA	NA	wild-type	wild-type	NA	NA
CCA_KR_2	Male	70	Non Ov-related	Intrahepatic	Moderate	T2bN0	NA	777	Intrahepatic	NA	NA	1 indels	ins/del	NA	NA
CCA_TH_25	Male	53	Ov-related	Extrahepatic	Papillary carcinoma	T2bN0M0	II	935	Perihilar	NA	NA	wild-type	wild-type	NA	NA
CCA_TH_39	Male	57	Ov-related	Intrahepatic	Papillary carcinoma	TisN0M0	0	1790	Intrahepatic	NA	NA	wild-type	wild-type	NA	NA
CCA_TH_40	Male	61	Ov-related	Intrahepatic	Papillary carcinoma	T3N1M0	IVA	252	Intrahepatic	NA	NA	wild-type	wild-type	NA	NA
CCA_TH_42	Female	58	Ov-related	Extrahepatic	Papillary carcinoma	T1N0M0	I	1758	Perihilar	NA	NA	wild-type	wild-type	NA	NA
CCA_TH_130	Male	51	Ov-related	Extrahepatic	Papillary carcinoma	NA	NA	NA	Perihilar	NA	NA	wild-type	wild-type	NA	NA
CCA_TH_47	Male	66	Ov-related	Extrahepatic	Papillary carcinoma	TisN0m0	0	1714	Perihilar	NA	NA	wild-type	wild-type	NA	NA
CCA_TH_53	Male	53	Ov-related	Intrahepatic	Moderate	T3N0M0	III	237	Intrahepatic	NA	NA	wild-type	wild-type	NA	NA
CCA_TH_54	Male	58	Ov-related	Intrahepatic	Papillary carcinoma	TisN0M0	0	1581	Intrahepatic	NA	NA	wild-type	wild-type	NA	NA
CCA_TH_8	Female	53	Ov-related	Intrahepatic	Well	T3N0M0	III	266	Intrahepatic	NA	NA	wild-type	wild-type	NA	NA
CCA_TH_9	Male	48	Ov-related	Intrahepatic	Well	T3N0M0	III	373	Intrahepatic	NA	NA	wild-type	wild-type	NA	NA
CCA_TH_57	Male	63	Ov-related	Extrahepatic	Well	T3N1M1	IVB	111	Perihilar	NA	NA	wild-type	wild-type	NA	NA
CCA_TH_58	Male	63	Ov-related	Extrahepatic	Well	T3N0M0	IIIA	1366	Perihilar	NA	NA	wild-type	wild-type	NA	NA
CCA_JP_5	Male	62	Non Ov-related	Intrahepatic	Moderate	T4N1M0	IVA	452	Intrahepatic	NA	NA	wild-type	wild-type	NA	NA
CCA_JP_6	Male	65	Non Ov-related	Intrahepatic	Moderate	T3N0M0	III	574	Intrahepatic	NA	NA	S634*	nonsense	NA	NA
CCA_JP_7	Male	67	Non Ov-related	Intrahepatic	Well	T4N0M0	IVA	428	Intrahepatic	NA	NA	wild-type	wild-type	NA	NA
CCA_JP_11	Male	NA	Non Ov-related	Extrahepatic	Moderate	T2bN0M0	II	281	Perihilar	NA	NA	wild-type	wild-type	NA	NA
CCA_JP_20	Male	NA	Non Ov-related	Intrahepatic	Moderate	T2aN1M0	IVA	1153	Intrahepatic	NA	NA	wild-type	wild-type	NA	NA
CCA_JP_103	Male	NA	Non Ov-related	Intrahepatic	Moderate	T3N0M0	III	1829	Intrahepatic	NA	NA	wild-type	wild-type	NA	NA
CCA_JP_104	Male	NA	Non Ov-related	Intrahepatic	Well	T2aN0M0	II	1142	Intrahepatic	NA	NA	wild-type	wild-type	NA	NA
CCA_JP_105	Male	NA	Non Ov-related	Intrahepatic	Moderate	T2aN0M0	II	1856	Intrahepatic	NA	NA	wild-type	wild-type	NA	NA
CCA_JP_8	Male	66	Non Ov-related	Intrahepatic	Moderate	T4N0M0	IVA	168	Intrahepatic	NA	NA	1 indels	ins/del	NA	NA
CCA_JP_106	Female	NA	Non Ov-related	Intrahepatic	Moderate	T2aN0M0	II	1981	Intrahepatic	NA	NA	wild-type	wild-type	NA	NA
CCA_JP_107	Male	NA	Non Ov-related	Extrahepatic	Moderate	T3N1M0	IIIB	609	Perihilar	NA	NA	wild-type	wild-type	NA	NA
CCA_JP_108	Female	NA	Non Ov-related	Extrahepatic	Well	T2bN0M0	II	1983	Perihilar	NA	NA	wild-type	wild-type	NA	NA
CCA_JP_109	Male	NA	Non Ov-related	Extrahepatic	Well	T2N0M0	IB	899	Distal	NA	NA	wild-type	wild-type	NA	NA
CCA_JP_110	Male	NA	Non Ov-related	Intrahepatic	Moderate	T2aN0M0	II	380	Intrahepatic	NA	NA	1 indels	ins/del	NA	NA
CCA_JP_21	Female	NA	Non Ov-related	Extrahepatic	Moderate	T2aN1M0	IIIB	583	Perihilar	NA	NA	wild-type	wild-type	NA	NA
CCA_JP_111	Male	NA	Non Ov-related	Extrahepatic	Moderate	T4N1M0	IVA	702	Perihilar	NA	NA	1 indels	ins/del	NA	NA
CCA_JP_112	Male	NA	Non Ov-related	Intrahepatic	Moderate	T3N0M0	III	681	Intrahepatic	NA	NA	wild-type	wild-type	NA	NA
CCA_JP_113	Female	NA	Non Ov-related	Extrahepatic	Well	T1N0M0	I	1254	Perihilar	NA	NA	wild-type	wild-type	NA	NA
CCA_JP_114	Male	NA	Non Ov-related	Extrahepatic	Moderate	T2bN1M0	IIIB	110	Perihilar	NA	NA	wild-type	wild-type	NA	NA
CCA_JP_115	Male	NA	Non Ov-related	Intrahepatic	Moderate	T4N0M0	IVA	181	Intrahepatic	NA	NA	G352E	missenes	NA	NA
CCA_JP_2	Male	65	Non Ov-related	Intrahepatic	Moderate	T3N0M0	III	1604	Intrahepatic	NA	NA	wild-type	wild-type	NA	NA
CCA_JP_116	Female	NA	Non Ov-related	Extrahepatic	Well	T3N1M0	IIIB	1653	Perihilar	NA	NA	wild-type	wild-type	NA	NA
CCA_JP_117	Male	NA	Non Ov-related	Intrahepatic	Moderate	T4N1M0	IVA	894	Intrahepatic	NA	NA	wild-type	wild-type	NA	NA
CCA_JP_118	Male	NA	Non Ov-related	Intrahepatic	Moderate	T2aN0M0	II	851	Intrahepatic	NA	NA	wild-type	wild-type	NA	NA
CCA_JP_119	Male	NA	Non Ov-related	Extrahepatic	Poor	T4N1M0	III	278	Distal	NA	NA	Q1145*	nonsense	NA	NA
CCA_JP_22	Female	NA	Non Ov-related	Intrahepatic	Moderate	T2aN1M0	IVA	532	Intrahepatic	NA	NA	wild-type	wild-type	NA	NA
CCA_JP_120	Male	NA	Non Ov-related	Intrahepatic	Moderate	T4N0M0	IVA	307	Intrahepatic	NA	NA	1 indels	ins/del	NA	NA
CCA_JP_121	Female	NA	Non Ov-related	Intrahepatic	Moderate	T2aN0M0	II	1335	Intrahepatic	NA	NA	1 indels	ins/del	NA	NA
CCA_JP_122	Male	NA	Non Ov-related	Extrahepatic	Well	T1N0M0	IA	887	Distal	NA	NA	wild-type	wild-type	NA	NA
CCA_JP_123	Male	NA	Non Ov-related	Extrahepatic	Well	T1N0M0	IA	1348	Perihilar	NA	NA	wild-type	wild-type	NA	NA
CCA_JP_124	Male	NA	Non Ov-related	Intrahepatic	Poor	T2aN0M0	II	1266	Intrahepatic	NA	NA	1 indels	ins/del	NA	NA
CCA_JP_125	Male	NA	Non Ov-related	Intrahepatic	Poor	T4N1M0	IVA	1017	Intrahepatic	NA	NA	wild-type	wild-type	NA	NA
CCA_JP_126	Male	NA	Non Ov-related	Intrahepatic	Well	T1N0M0	I	1160	Intrahepatic	NA	NA	wild-type	wild-type	NA	NA
CCA_JP_127	Male	NA	Non Ov-related	Intrahepatic	Moderate	T4N1M0	IVA	643	Intrahepatic	NA	NA	wild-type	wild-type	NA	NA
CCA_JP_128	Male	NA	Non Ov-related	Extrahepatic	NA	T2N0M0	IA	1436	Distal	NA	NA	wild-type	wild-type	NA	NA
CCA_JP_10	Male	31	Non Ov-related	Intrahepatic	Moderate	T4N1M0	IVA	386	Intrahepatic	NA	NA	wild-type	wild-type	NA	NA
CCA_JP_23	Male	NA	Non Ov-related	Extrahepatic	Well	T2N1M0	IIB	2882	Distal	NA	NA	wild-type	wild-type	NA	NA
CCA_JP_129	Male	NA	Non Ov-related	Intrahepatic	Moderate	T4N1M0	IVA	394	Intrahepatic	NA	NA	R1276*	nonsense	NA	NA
CCA_JP_130	Female	NA	Non Ov-related	Intrahepatic	Moderate	T4N1M0	IVA	445	Intrahepatic	NA	NA	wild-type	wild-type	NA	NA
CCA_JP_131	Female	NA	Non Ov-related	Intrahepatic	Moderate	T2aN1M0	IVA	1135	Intrahepatic	NA	NA	wild-type	wild-type	NA	NA
CCA_JP_9	Male	60	Non Ov-related	Intrahepatic	NA	T2bN0M0	II	90	Intrahepatic	NA	NA	wild-type	wild-type	NA	NA
CCA_JP_132	Male	NA	Non Ov-related	Intrahepatic	Moderate	T2aN0M0	II	1911	Intrahepatic	NA	NA	1 indels	ins/del	NA	NA
CCA_JP_133	Male	NA	Non Ov-related	Extrahepatic	Moderate	T2bN1M0	IIIB	1314	Perihilar	NA	NA	wild-type	wild-type	NA	NA
CCA_JP_134	Male	NA	Non Ov-related	Intrahepatic	Well	T1N0M0	I	1150	Intrahepatic	NA	NA	wild-type	wild-type	NA	NA
CCA_JP_135	Male	NA	Non Ov-related	Intrahepatic	Moderate	T2bN1M0	IVA	4	Intrahepatic	NA	NA	wild-type	wild-type	NA	NA
CCA_JP_24	Male	NA	Non Ov-related	Intrahepatic	Moderate	T2aN0M0	II	1624	Intrahepatic	NA	NA	wild-type	wild-type	NA	NA
CCA_JP_136	Male	NA	Non Ov-related	Intrahepatic	NA	T2aN1M0	IVA	264	Intrahepatic	NA	NA	wild-type	wild-type	NA	NA
CCA_JP_3	Male	60	Non Ov-related	Intrahepatic	Moderate	T2aN0M0	II	1756	Intrahepatic	NA	NA	E1444*	nonsense	NA	NA
CCA_JP_137	Male	NA	Non Ov-related	Intrahepatic	Well	T1N0M0	I	1068	Intrahepatic	NA	NA	wild-type	wild-type	NA	NA
CCA_JP_138	Female	NA	Non Ov-related	Intrahepatic	Moderate	T4N0M0	IV	162	Intrahepatic	NA	NA	wild-type	wild-type	NA	NA
CCA_JP_139	Male	NA	Non Ov-related	Extrahepatic	Well	T2N1M0	IIB	637	Distal	NA	NA	wild-type	wild-type	NA	NA
CCA_JP_140	Female	NA	Non Ov-related	Intrahepatic	Moderate	T2aN0M0	II	957	Intrahepatic	NA	NA	wild-type	wild-type	NA	NA
CCA_JP_141	Male	NA	Non Ov-related	Intrahepatic	Moderate	T4N0M0	IVA	670	Intrahepatic	NA	NA	1 indels	ins/del	NA	NA
CCA_JP_142	Male	NA	Non Ov-related	Intrahepatic	Poor	T2aN0M0	II	83	Intrahepatic	NA	NA	wild-type	wild-type	NA	NA
CCA_JP_143	Male	NA	Non Ov-related	Intrahepatic	Moderate	T4N0M0	IVA	264	Intrahepatic	NA	NA	Q542*	nonsense	NA	NA
CCA_JP_144	Male	NA	Non Ov-related	Intrahepatic	Moderate	T4N1M0	IVA	403	Intrahepatic	NA	NA	wild-type	wild-type	NA	NA
CCA_JP_25	Male	NA	Non Ov-related	Intrahepatic	Moderate	T2bN0M0	II	181	Intrahepatic	NA	NA	wild-type	wild-type	NA	NA
CCA_JP_145	Female	NA	Non Ov-related	Intrahepatic	Moderate	T3N0M0	III	582	Intrahepatic	NA	NA	wild-type	wild-type	NA	NA
CCA_JP_146	Female	NA	Non Ov-related	Intrahepatic	Moderate	T2aN1M0	IVA	419	Intrahepatic	NA	NA	wild-type	wild-type	NA	NA
CCA_JP_147	Male	NA	Non Ov-related	Intrahepatic	Moderate	T3N0M0	III	767	Intrahepatic	NA	NA	wild-type	wild-type	NA	NA
CCA_JP_148	Female	NA	Non Ov-related	Intrahepatic	Well	T3N0M0	III	624	Intrahepatic	NA	NA	wild-type	wild-type	NA	NA
CCA_JP_149	Male	NA	Non Ov-related	Intrahepatic	Moderate	T4N1M0	IVA	135	Intrahepatic	NA	NA	Q944*	nonsense	NA	NA
CCA_JP_150	Female	NA	Non Ov-related	Extrahepatic	Well	T3N1M0	IIB	210	Perihilar	NA	NA	wild-type	wild-type	NA	NA
CCA_JP_151	Male	NA	Non Ov-related	Intrahepatic	Well	T2aN0M0	II	428	Intrahepatic	NA	NA	wild-type	wild-type	NA	NA
CCA_JP_152	Female	NA	Non Ov-related	Intrahepatic	Poor	T3N0M0	III	472	Intrahepatic	NA	NA	wild-type	wild-type	NA	NA
CCA_JP_153	Male	NA	Non Ov-related	Extrahepatic	Poor	T3N0M0	IIA	477	Distal	NA	NA	wild-type	wild-type	NA	NA
CCA_JP_154	Male	NA	Non Ov-related	Intrahepatic	Moderate	T3N0M0	III	503	Intrahepatic	NA	NA	wild-type	wild-type	NA	NA
CCA_JP_26	Male	NA	Non Ov-related	Extrahepatic	Well	T3N1M0	IIB	489	Distal	NA	NA	wild-type	wild-type	NA	NA
CCA_JP_155	Male	NA	Non Ov-related	Extrahepatic	Poor	T3N1M0	IIB	34	Distal	NA	NA	wild-type	wild-type	NA	NA
CCA_JP_156	Male	NA	Non Ov-related	Extrahepatic	Moderate	T3N0M0	IIA	388	Distal	NA	NA	wild-type	wild-type	NA	NA
CCA_JP_157	Male	NA	Non Ov-related	Extrahepatic	Well	T1N0M0	I	314	Perihilar	NA	NA	wild-type	wild-type	NA	NA
CCA_JP_158	Male	NA	Non Ov-related	Extrahepatic	Well	T4N1M0	IVA	267	Perihilar	NA	NA	wild-type	wild-type	NA	NA
CCA_JP_159	Male	NA	Non Ov-related	Extrahepatic	Moderate	T2aN1M0	IIIB	379	Perihilar	NA	NA	wild-type	wild-type	NA	NA
CCA_JP_160	Male	NA	Non Ov-related	Intrahepatic	Moderate	T2aN0M0	II	358	Intrahepatic	NA	NA	2 indels	ins/del	NA	NA
CCA_JP_161	Male	NA	Non Ov-related	Extrahepatic	Well	T1N0M0	I	328	Perihilar	NA	NA	wild-type	wild-type	NA	NA
CCA_JP_4	Male	72	Non Ov-related	Intrahepatic	Well	T4N0M0	IVA	134	Intrahepatic	NA	NA	1 indels	ins/del	NA	NA
CCA_JP_162	Male	NA	Non Ov-related	Intrahepatic	Moderate	T2aN0M0	II	220	Intrahepatic	NA	NA	wild-type	wild-type	NA	NA
CCA_JP_163	Male	NA	Non Ov-related	Intrahepatic	Well	T3N0M0	III	146	Intrahepatic	NA	NA	Q895*	nonsense	NA	NA
CCA_JP_27	Female	NA	Non Ov-related	Intrahepatic	Moderate	T4N1M0	IVA	299	Intrahepatic	NA	NA	wild-type	wild-type	NA	NA
CCA_JP_28	Female	NA	Non Ov-related	Intrahepatic	Well	T3N0M0	III	2382	Intrahepatic	NA	NA	wild-type	wild-type	NA	NA
CCA_JP_164	Female	NA	Non Ov-related	Intrahepatic	Well	T4N0M0	IVA	501	Intrahepatic	NA	NA	wild-type	wild-type	NA	NA
CCA_JP_165	Female	NA	Non Ov-related	Intrahepatic	Moderate	T4N1M0	IVA	223	Intrahepatic	NA	NA	wild-type	wild-type	NA	NA
CCA_JP_12	Male	NA	Non Ov-related	Extrahepatic	Well	T2bN0M0	II	228	Perihilar	NA	NA	wild-type	wild-type	NA	NA
CCA_JP_29	Male	NA	Non Ov-related	Extrahepatic	Well	T1N0M0	I	2423	Perihilar	NA	NA	wild-type	wild-type	NA	NA
CCA_JP_166	Female	NA	Non Ov-related	Intrahepatic	Moderate	T2aN0M0	II	2259	Intrahepatic	NA	NA	wild-type	wild-type	NA	NA
CCA_JP_167	Female	NA	Non Ov-related	Intrahepatic	Moderate	T2aN0M0	II	1424	Intrahepatic	NA	NA	wild-type	wild-type	NA	NA
CCA_JP_168	Male	NA	Non Ov-related	Intrahepatic	Moderate	T2aN0M0	II	131	Intrahepatic	NA	NA	wild-type	wild-type	NA	NA
CCA_JP_169	Female	NA	Non Ov-related	Extrahepatic	Moderate	T2bN1M0	IIIB	106	Perihilar	NA	NA	wild-type	wild-type	NA	NA
CCA_JP_170	Male	NA	Non Ov-related	Extrahepatic	Moderate	T3N0M0	IIA	83	Distal	NA	NA	wild-type	wild-type	NA	NA
CCA_JP_171	Male	NA	Non Ov-related	Extrahepatic	Well	T3N0M0	IIA	68	Distal	NA	NA	wild-type	wild-type	NA	NA
CCA_JP_172	Male	NA	Non Ov-related	Extrahepatic	NA	NA	NA	NA	Perihilar	NA	NA	wild-type	wild-type	NA	NA
CCA_JP_173	Male	NA	Non Ov-related	Extrahepatic	NA	NA	NA	NA	Perihilar	NA	NA	wild-type	wild-type	NA	NA
CCA_JP_174	Female	NA	Non Ov-related	Intrahepatic	NA	NA	NA	NA	Intrahepatic	NA	NA	wild-type	wild-type	NA	NA
CCA_JP_175	Male	NA	Non Ov-related	Intrahepatic	Poor	T2bN0M0	II	341	Intrahepatic	NA	NA	wild-type	wild-type	NA	NA
CCA_JP_176	Female	NA	Non Ov-related	Intrahepatic	Moderate	T3N0M0	III	694	Intrahepatic	NA	NA	wild-type	wild-type	NA	NA
CCA_JP_177	Male	NA	Non Ov-related	Intrahepatic	Moderate	T2aN0M0	II	208	Intrahepatic	NA	NA	2 indels	ins/del	NA	NA
CCA_JP_178	Male	NA	Non Ov-related	Intrahepatic	Moderate	T4N1M0	IVA	125	Intrahepatic	NA	NA	wild-type	wild-type	NA	NA
CCA_JP_179	Female	NA	Non Ov-related	Intrahepatic	Well	T4N0M0	IVA	1665	Intrahepatic	NA	NA	wild-type	wild-type	NA	NA
CCA_JP_180	Female	NA	Non Ov-related	Intrahepatic	Moderate	T4N1M0	IVA	1820	Intrahepatic	NA	NA	wild-type	wild-type	NA	NA
CCA_JP_181	Male	NA	Non Ov-related	Intrahepatic	Moderate	T4N1M0	IVA	932	Intrahepatic	NA	NA	wild-type	wild-type	NA	NA
CCA_JP_182	Male	NA	Non Ov-related	Intrahepatic	Moderate	T2bN0M0	II	601	Intrahepatic	NA	NA	wild-type	wild-type	NA	NA
CCA_JP_183	Female	NA	Non Ov-related	Intrahepatic	Moderate	T2aN0M0	II	1281	Intrahepatic	NA	NA	wild-type	wild-type	NA	NA
CCA_JP_30	Male	NA	Non Ov-related	Extrahepatic	Moderate	T3N0M0	IIA	2319	Distal	NA	NA	wild-type	wild-type	NA	NA
CCA_JP_184	Male	NA	Non Ov-related	Intrahepatic	Moderate	T2aN0M0	II	458	Intrahepatic	NA	NA	wild-type	wild-type	NA	NA
CCA_JP_185	Female	NA	Non Ov-related	Intrahepatic	Well	T4N0M0	IVA	1013	Intrahepatic	NA	NA	wild-type	wild-type	NA	NA
CCA_JP_186	Female	NA	Non Ov-related	Intrahepatic	Moderate	T2aN1M0	IVA	946	Intrahepatic	NA	NA	wild-type	wild-type	NA	NA
CCA_JP_187	Female	NA	Non Ov-related	Intrahepatic	Well	T3N1M0	IVA	722	Intrahepatic	NA	NA	wild-type	wild-type	NA	NA
CCA_JP_188	Female	NA	Non Ov-related	Intrahepatic	Moderate	T2aN0M0	II	818	Intrahepatic	NA	NA	wild-type	wild-type	NA	NA
CCA_JP_189	Male	NA	Non Ov-related	Intrahepatic	Moderate	T2aN1M0	IVA	137	Intrahepatic	NA	NA	wild-type	wild-type	NA	NA
CCA_JP_190	Male	NA	Non Ov-related	Intrahepatic	Moderate	T1N0M0	I	790	Intrahepatic	NA	NA	wild-type	wild-type	NA	NA
CCA_JP_191	Female	NA	Non Ov-related	Intrahepatic	Poor	T2aN0M0	II	277	Intrahepatic	NA	NA	wild-type	wild-type	NA	NA
CCA_JP_192	Male	NA	Non Ov-related	Intrahepatic	Moderate	T2bN0M0	II	793	Intrahepatic	NA	NA	wild-type	wild-type	NA	NA
CCA_JP_193	Female	NA	Non Ov-related	Intrahepatic	Moderate	T4N1M0	IVA	144	Intrahepatic	NA	NA	wild-type	wild-type	NA	NA
CCA_JP_31	Male	NA	Non Ov-related	Intrahepatic	Moderate	T2bN0M0	II	319	Intrahepatic	NA	NA	wild-type	wild-type	NA	NA
CCA_JP_194	Female	NA	Non Ov-related	Intrahepatic	Well	T2aN1M0	IVA	486	Intrahepatic	NA	NA	wild-type	wild-type	NA	NA
CCA_JP_195	Male	NA	Non Ov-related	Intrahepatic	Poor	T2aN1M0	IVA	648	Intrahepatic	NA	NA	wild-type	wild-type	NA	NA
CCA_JP_196	Male	NA	Non Ov-related	Intrahepatic	Well	T2bN1M0	IVA	1428	Intrahepatic	NA	NA	wild-type	wild-type	NA	NA
CCA_JP_197	Female	NA	Non Ov-related	Intrahepatic	Moderate	T2aN1M0	IVA	196	Intrahepatic	NA	NA	wild-type	wild-type	NA	NA
CCA_JP_198	Male	NA	Non Ov-related	Intrahepatic	Moderate	T2aN1M0	IVA	218	Intrahepatic	NA	NA	G2087R	missenes	NA	NA
CCA_JP_199	Male	NA	Non Ov-related	Extrahepatic	Moderate	T2N1M0	IIB	438	Distal	NA	NA	wild-type	wild-type	NA	NA
CCA_JP_200	Female	NA	Non Ov-related	Extrahepatic	Well	T2bN0M0	II	2400	Perihilar	NA	NA	wild-type	wild-type	NA	NA
CCA_JP_201	Female	NA	Non Ov-related	Intrahepatic	Moderate	T2aN0M0	II	3610	Intrahepatic	NA	NA	wild-type	wild-type	NA	NA
CCA_JP_202	Male	NA	Non Ov-related	Intrahepatic	Moderate	T2bN0M0	II	864	Intrahepatic	NA	NA	wild-type	wild-type	NA	NA
CCA_JP_203	Male	NA	Non Ov-related	Intrahepatic	Moderate	T3N1M0	IVA	1128	Intrahepatic	NA	NA	wild-type	wild-type	NA	NA
CCA_JP_32	Male	NA	Non Ov-related	Intrahepatic	Well	T1N0M0	I	2284	Intrahepatic	NA	NA	wild-type	wild-type	NA	NA
CCA_JP_204	Female	NA	Non Ov-related	Extrahepatic	Well	T2N0M0	IB	1758	Distal	NA	NA	wild-type	wild-type	NA	NA
CCA_JP_205	Female	NA	Non Ov-related	Extrahepatic	Well	T1N0M0	I	2118	Perihilar	NA	NA	wild-type	wild-type	NA	NA
CCA_JP_206	Female	NA	Non Ov-related	Intrahepatic	Well	T2aN0M0	II	2127	Intrahepatic	NA	NA	wild-type	wild-type	NA	NA
CCA_JP_207	Male	NA	Non Ov-related	Intrahepatic	Moderate	T3N1M0	IVA	334	Intrahepatic	NA	NA	wild-type	wild-type	NA	NA
CCA_JP_208	Female	NA	Non Ov-related	Intrahepatic	Moderate	T2aN0M0	II	976	Intrahepatic	NA	NA	wild-type	wild-type	NA	NA
CCA_JP_209	Male	NA	Non Ov-related	Intrahepatic	Poor	T2bN1M0	IVA	643	Intrahepatic	NA	NA	wild-type	wild-type	NA	NA
CCA_JP_210	Female	NA	Non Ov-related	Intrahepatic	NA	NA	NA	51	Intrahepatic	NA	NA	wild-type	wild-type	NA	NA
CCA_JP_33	Female	NA	Non Ov-related	Intrahepatic	Moderate	T4N0M0	IVA	402	Intrahepatic	NA	NA	wild-type	wild-type	NA	NA
CCA_JP_34	Male	NA	Non Ov-related	Intrahepatic	Well	T1N0M0	I	2223	Intrahepatic	NA	NA	wild-type	wild-type	NA	NA
CCA_JP_35	Male	NA	Non Ov-related	Intrahepatic	Moderate	T4N1M0	IVA	1849	Intrahepatic	NA	NA	wild-type	wild-type	NA	NA
CCA_JP_36	Female	NA	Non Ov-related	Intrahepatic	Moderate	T4N0M0	IVA	2204	Intrahepatic	NA	NA	wild-type	wild-type	NA	NA
CCA_JP_37	Male	NA	Non Ov-related	Intrahepatic	Moderate	T2aN0M0	II	53	Intrahepatic	NA	NA	wild-type	wild-type	NA	NA
CCA_JP_13	Male	NA	Non Ov-related	Intrahepatic	Moderate	T3N1M0	IVA	166	Intrahepatic	NA	NA	wild-type	wild-type	NA	NA
CCA_JP_38	Male	NA	Non Ov-related	Intrahepatic	Moderate	T2aN0M0	II	2608	Intrahepatic	NA	NA	wild-type	wild-type	NA	NA
CCA_JP_39	Female	NA	Non Ov-related	Intrahepatic	Moderate	T2bN0M0	II	882	Intrahepatic	NA	NA	wild-type	wild-type	NA	NA
CCA_JP_40	Male	NA	Non Ov-related	Intrahepatic	Well	T4N1M0	IVA	749	Intrahepatic	NA	NA	wild-type	wild-type	NA	NA
CCA_JP_41	Male	NA	Non Ov-related	Extrahepatic	Moderate	T2aN0M0	II	355	Perihilar	NA	NA	wild-type	wild-type	NA	NA
CCA_JP_42	Male	NA	Non Ov-related	Extrahepatic	Moderate	T3N1M0	IIB	672	Distal	NA	NA	wild-type	wild-type	NA	NA
CCA_JP_43	Female	NA	Non Ov-related	Intrahepatic	Well	T4N0M0	IVA	2234	Intrahepatic	NA	NA	1 indels	ins/del	NA	NA
CCA_JP_44	Male	NA	Non Ov-related	Extrahepatic	Moderate	T2N0M0	IB	389	Distal	NA	NA	wild-type	wild-type	NA	NA
CCA_JP_45	Female	NA	Non Ov-related	Intrahepatic	Moderate	T2aN1M0	IVA	712	Intrahepatic	NA	NA	wild-type	wild-type	NA	NA
CCA_JP_46	Male	NA	Non Ov-related	Extrahepatic	Moderate	T3N0M0	IIIA	3337	Perihilar	NA	NA	wild-type	wild-type	NA	NA
CCA_JP_14	Male	NA	Non Ov-related	Extrahepatic	Moderate	T4N0M0	IVA	784	Distal	NA	NA	wild-type	wild-type	NA	NA
CCA_JP_47	Female	NA	Non Ov-related	Intrahepatic	Moderate	T2bN1M0	IVA	1791	Intrahepatic	NA	NA	wild-type	wild-type	NA	NA
CCA_JP_48	Male	NA	Non Ov-related	Intrahepatic	Moderate	T4N1M0	IVA	654	Intrahepatic	NA	NA	wild-type	wild-type	NA	NA
CCA_JP_49	Male	NA	Non Ov-related	Intrahepatic	Moderate	T4N1M0	IVA	3081	Intrahepatic	NA	NA	wild-type	wild-type	NA	NA
CCA_JP_50	Male	NA	Non Ov-related	Extrahepatic	Well	T1N0M0	I	2288	Perihilar	NA	NA	wild-type	wild-type	NA	NA
CCA_JP_51	Male	NA	Non Ov-related	Extrahepatic	Moderate	T3N0M0	IIA	501	Distal	NA	NA	wild-type	wild-type	NA	NA
CCA_JP_52	Female	NA	Non Ov-related	Intrahepatic	Moderate	T4N0M0	IVA	1977	Intrahepatic	NA	NA	wild-type	wild-type	NA	NA
CCA_JP_53	Male	NA	Non Ov-related	Intrahepatic	Moderate	T3N0M0	III	1094	Intrahepatic	NA	NA	wild-type	wild-type	NA	NA
CCA_JP_54	Male	NA	Non Ov-related	Intrahepatic	Well	T1N0M0	I	2914	Intrahepatic	NA	NA	wild-type	wild-type	NA	NA
CCA_JP_55	Male	NA	Non Ov-related	Extrahepatic	Well	T2N0M0	IB	2920	Distal	NA	NA	wild-type	wild-type	NA	NA
CCA_JP_56	Female	NA	Non Ov-related	Extrahepatic	Moderate	T2bN0M0	II	2879	Perihilar	NA	NA	wild-type	wild-type	NA	NA
CCA_JP_15	Female	NA	Non Ov-related	Intrahepatic	NA	NA	NA	NA	Intrahepatic	NA	NA	wild-type	wild-type	NA	NA
CCA_JP_57	Male	NA	Non Ov-related	Intrahepatic	Moderate	T1N0M0	I	1676	Intrahepatic	NA	NA	wild-type	wild-type	NA	NA
CCA_JP_58	Male	NA	Non Ov-related	Extrahepatic	Moderate	T2bN1M0	IIIB	1724	Perihilar	NA	NA	wild-type	wild-type	NA	NA
CCA_JP_59	Male	NA	Non Ov-related	Extrahepatic	Well	T2bN0M0	II	2776	Perihilar	NA	NA	wild-type	wild-type	NA	NA
CCA_JP_60	Male	NA	Non Ov-related	Extrahepatic	Moderate	T2bN0M0	II	1334	Perihilar	NA	NA	wild-type	wild-type	NA	NA
CCA_JP_61	Female	NA	Non Ov-related	Intrahepatic	Well	T2bN1M0	IVA	646	Intrahepatic	NA	NA	wild-type	wild-type	NA	NA
CCA_JP_62	Male	NA	Non Ov-related	Extrahepatic	Well	T1N0M0	IA	2725	Distal	NA	NA	wild-type	wild-type	NA	NA
CCA_JP_63	Male	NA	Non Ov-related	Intrahepatic	Well	T4N1M0	IVA	1380	Intrahepatic	NA	NA	wild-type	wild-type	NA	NA
CCA_JP_64	Male	NA	Non Ov-related	Intrahepatic	Moderate	T4N0M0	IVA	2756	Intrahepatic	NA	NA	2 indels	ins/del	NA	NA
CCA_JP_65	Male	NA	Non Ov-related	Intrahepatic	Moderate	T4N1M0	IVA	412	Intrahepatic	NA	NA	E1718*	nonsense	NA	NA
CCA_JP_66	Male	NA	Non Ov-related	Extrahepatic	Well	T3N1M0	IIB	2929	Distal	NA	NA	wild-type	wild-type	NA	NA
CCA_JP_16	Male	NA	Non Ov-related	Intrahepatic	Moderate	T4N0M0	IVA	784	Intrahepatic	NA	NA	1 indels	ins/del	NA	NA
CCA_JP_67	Male	NA	Non Ov-related	Extrahepatic	Moderate	T2N1M0	IIB	329	Perihilar	NA	NA	wild-type	wild-type	NA	NA
CCA_JP_68	Male	NA	Non Ov-related	Extrahepatic	Moderate	T3N0M0	IIA	2985	Distal	NA	NA	wild-type	wild-type	NA	NA
CCA_JP_69	Male	NA	Non Ov-related	Extrahepatic	Moderate	T2aN1M0	IIIB	477	Perihilar	NA	NA	wild-type	wild-type	NA	NA
CCA_JP_70	Male	NA	Non Ov-related	Extrahepatic	Moderate	T2N1M0	IIB	765	Perihilar	NA	NA	wild-type	wild-type	NA	NA
CCA_JP_71	Female	NA	Non Ov-related	Extrahepatic	Well	T2bN1M0	IIIB	406	Perihilar	NA	NA	wild-type	wild-type	NA	NA
CCA_JP_72	Male	NA	Non Ov-related	Extrahepatic	Moderate	T3N0M0	IIA	902	Distal	NA	NA	wild-type	wild-type	NA	NA
CCA_JP_73	Male	NA	Non Ov-related	Intrahepatic	Moderate	T3N0M0	III	163	Intrahepatic	NA	NA	wild-type	wild-type	NA	NA
CCA_JP_74	Male	NA	Non Ov-related	Extrahepatic	Moderate	T3N0M0	IIIA	2143	Perihilar	NA	NA	wild-type	wild-type	NA	NA
CCA_JP_75	Female	NA	Non Ov-related	Extrahepatic	Well	T2bN0M0	II	2463	Perihilar	NA	NA	wild-type	wild-type	NA	NA
CCA_JP_76	Female	NA	Non Ov-related	Intrahepatic	Moderate	T2aN0M0	II	2788	Intrahepatic	NA	NA	1 indels	ins/del	NA	NA
CCA_JP_17	Male	NA	Non Ov-related	Extrahepatic	Well	T3N0M0	IIA	3126	Distal	NA	NA	wild-type	wild-type	NA	NA
CCA_JP_77	Male	NA	Non Ov-related	Intrahepatic	Moderate	T4N1M0	IVA	486	Intrahepatic	NA	NA	1 indels	ins/del	NA	NA
CCA_JP_78	Male	NA	Non Ov-related	Extrahepatic	Well	T1N0M0	IA	1853	Distal	NA	NA	wild-type	wild-type	NA	NA
CCA_JP_79	Female	NA	Non Ov-related	Intrahepatic	Moderate	T4N1M0	IVA	474	Intrahepatic	NA	NA	2 indels	ins/del	NA	NA
CCA_JP_80	Male	NA	Non Ov-related	Extrahepatic	Moderate	T3N1M0	IIB	2304	Distal	NA	NA	Q557*	nonsense	NA	NA
CCA_JP_81	Male	NA	Non Ov-related	Intrahepatic	Moderate	T4N0M0	IVA	1627	Intrahepatic	NA	NA	wild-type	wild-type	NA	NA
CCA_JP_82	Male	NA	Non Ov-related	Intrahepatic	Well	T2aN0M0	II	1825	Intrahepatic	NA	NA	wild-type	wild-type	NA	NA
CCA_JP_83	Male	NA	Non Ov-related	Extrahepatic	Well	T2bN1M0	IIIB	500	Perihilar	NA	NA	wild-type	wild-type	NA	NA
CCA_JP_84	Female	NA	Non Ov-related	Extrahepatic	Moderate	T3N1M0	IIB	844	Perihilar	NA	NA	wild-type	wild-type	NA	NA
CCA_JP_85	Female	NA	Non Ov-related	Intrahepatic	Moderate	T4N0M0	IVA	156	Intrahepatic	NA	NA	wild-type	wild-type	NA	NA
CCA_JP_86	Male	NA	Non Ov-related	Intrahepatic	Moderate	T2aN0M0	II	1722	Intrahepatic	NA	NA	wild-type	wild-type	NA	NA
CCA_JP_18	Male	NA	Non Ov-related	Intrahepatic	Moderate	T2aN0M0	II	2934	Intrahepatic	NA	NA	wild-type	wild-type	NA	NA
CCA_JP_87	Female	NA	Non Ov-related	Intrahepatic	Moderate	T4N1M0	IVA	181	Intrahepatic	NA	NA	wild-type	wild-type	NA	NA
CCA_JP_1	Male	64	Non Ov-related	Intrahepatic	Moderate	T2aN0M0	II	1905	Intrahepatic	NA	NA	G1665*	nonsense	NA	NA
CCA_JP_88	Female	NA	Non Ov-related	Intrahepatic	Moderate	T4N1M0	IVA	1352	Intrahepatic	NA	NA	wild-type	wild-type	NA	NA
CCA_JP_89	Male	NA	Non Ov-related	Intrahepatic	Moderate	T2bN0M0	II	1835	Intrahepatic	NA	NA	wild-type	wild-type	NA	NA
CCA_JP_90	Male	NA	Non Ov-related	Extrahepatic	Moderate	T3N0M0	IIA	755	Distal	NA	NA	wild-type	wild-type	NA	NA
CCA_JP_91	Male	NA	Non Ov-related	Intrahepatic	Moderate	T3N1M0	IVA	174	Intrahepatic	NA	NA	wild-type	wild-type	NA	NA
CCA_JP_92	Female	NA	Non Ov-related	Intrahepatic	Moderate	T2aN0M0	II	762	Intrahepatic	NA	NA	V161A	missenes	NA	NA
CCA_JP_93	Female	NA	Non Ov-related	Intrahepatic	Moderate	T4N0M0	IVA	175	Intrahepatic	NA	NA	wild-type	wild-type	NA	NA
CCA_JP_94	Female	NA	Non Ov-related	Extrahepatic	Moderate	T3N0M0	IIA	393	Distal	NA	NA	wild-type	wild-type	NA	NA
CCA_JP_19	Male	NA	Non Ov-related	Extrahepatic	Moderate	T3N0M0	IIIA	1037	Perihilar	NA	NA	wild-type	wild-type	NA	NA
CCA_JP_95	Male	NA	Non Ov-related	Extrahepatic	Poor	T2aN0M0	II	90	Perihilar	NA	NA	wild-type	wild-type	NA	NA
CCA_JP_96	Male	NA	Non Ov-related	Intrahepatic	Moderate	T2aN0M0	II	2172	Intrahepatic	NA	NA	wild-type	wild-type	NA	NA
CCA_JP_97	Male	NA	Non Ov-related	Extrahepatic	Moderate	T4N1M0	IVA	225	Perihilar	NA	NA	1 indels	ins/del	NA	NA
CCA_JP_98	Male	NA	Non Ov-related	Extrahepatic	Moderate	T2bN0M0	II	1684	Perihilar	NA	NA	wild-type	wild-type	NA	NA
CCA_JP_99	Male	NA	Non Ov-related	Intrahepatic	Moderate	T3N0M0	III	2134	Intrahepatic	NA	NA	wild-type	wild-type	NA	NA
CCA_JP_100	Male	NA	Non Ov-related	Extrahepatic	Moderate	T2bN0M0	II	899	Perihilar	NA	NA	wild-type	wild-type	NA	NA
CCA_JP_101	Female	NA	Non Ov-related	Extrahepatic	Moderate	T3N1M0	IIB	2067	Distal	NA	NA	wild-type	wild-type	NA	NA
CCA_JP_102	Male	NA	Non Ov-related	Extrahepatic	Moderate	T3N1M0	IIB	874	Perihilar	NA	NA	wild-type	wild-type	NA	NA
CCA_TH_62	Male	64	Ov-related	Extrahepatic	Papillary carcinoma	T3N1M0	IIIB	752	Perihilar	NA	NA	wild-type	wild-type	NA	NA
CCA_TH_80	Female	56	Ov-related	Extrahepatic	Papillary carcinoma	T3N1M0	IIIB	186	Perihilar	NA	NA	wild-type	wild-type	NA	NA
CCA_TH_81	Male	49	Ov-related	Extrahepatic	Well	T4N0M1	IVB	577	Perihilar	NA	NA	Q1424*	nonsense	NA	NA
CCA_CH_1	Female	49	Non Ov-related	Extrahepatic	Moderate	T2bN1M0	IIB	425	Perihilar	NA	NA	wild-type	wild-type	NA	NA
CCA_CH_2	Female	61	Non Ov-related	Extrahepatic	Poor	T2aN0M0	II	NA	Perihilar	NA	NA	wild-type	wild-type	NA	NA
CCA_CH_3	Male	46	Non Ov-related	Extrahepatic	Poor	T2bN0M0	II	346	Perihilar	NA	NA	wild-type	wild-type	NA	NA
CCA_IT_8	Male	70	Non Ov-related	Intrahepatic	NA	T1N0M0	I	1206	Intrahepatic	NA	NA	wild-type	wild-type	NA	NA
CCA_IT_5	Female	62	Non Ov-related	Intrahepatic	NA	T2N0M0	II	1200	Intrahepatic	NA	NA	wild-type	wild-type	NA	NA
CCA_IT_6	Female	43	Non Ov-related	Intrahepatic	NA	T3N1M0	IV	1560	Intrahepatic	NA	NA	wild-type	wild-type	NA	NA
CCA_IT_7	Male	72	Non Ov-related	Intrahepatic	NA	T2N1M0	IV	180	Intrahepatic	NA	NA	wild-type	wild-type	NA	NA
CCA_TH_87	Male	67	Ov-related	Extrahepatic/Intrahepatic	Papillary carcinoma	T1N0M0	I	903	Perihilar	NA	NA	wild-type	wild-type	NA	NA
CCA_TH_94	Male	52	Ov-related	Extrahepatic	Well	T2aN1M0	IIIB	804	Perihilar	NA	NA	wild-type	wild-type	NA	NA
CCA_CH_4	Male	46	Non Ov-related	Extrahepatic	Moderate	T3N1M0	IIIB	486	NA	NA	NA	wild-type	wild-type	NA	NA
CCA_CH_5	Male	75	Non Ov-related	Intrahepatic	NA	T1N0M0	I	623	Intrahepatic	NA	NA	wild-type	wild-type	NA	NA
CCA_CH_6	Female	59	Non Ov-related	Intrahepatic	Moderate	T3N0M0	III	608	Intrahepatic	NA	NA	wild-type	wild-type	NA	NA
CCA_CH_7	Female	71	Non Ov-related	Intrahepatic	Moderate-Poor	T1N1M0	IVA	69	Intrahepatic	NA	NA	wild-type	wild-type	NA	NA
CCA_CH_8	Male	60	Non Ov-related	Intrahepatic	Moderate-Poor	T2bN0M0	II	532	Intrahepatic	NA	NA	wild-type	wild-type	NA	NA
CCA_TH_14	Female	64	Ov-related	Intrahepatic	Well	T3N0M0	III	117	Intrahepatic	NA	NA	wild-type	wild-type	NA	NA
CCA_TH_115	Male	50	Ov-related	Intrahepatic	Well	T3N0M0	III	222	Intrahepatic	NA	NA	wild-type	wild-type	NA	NA
CCA_TH_131	Male	52	Ov-related	Extrahepatic	Well	T3N1M0	IIIB	307	Perihilar	NA	NA	wild-type	wild-type	NA	NA
CCA_TH_117	Male	42	Ov-related	Extrahepatic	Well	T3N0M0	IIIA	351	Perihilar	NA	NA	wild-type	wild-type	NA	NA
CCA_TH_17	Male	66	Ov-related	Intrahepatic	Well	T3N0M0	III	64	Intrahepatic	NA	NA	wild-type	wild-type	NA	NA
CCA_TH_18	Male	56	Ov-related	Intrahepatic	Well	T4N1M0	IVA	157	Intrahepatic	NA	NA	wild-type	wild-type	NA	NA
CCA_TH_19	Female	65	Ov-related	Intrahepatic	Papillary carcinoma	T3N0M0	III	177	Intrahepatic	NA	NA	wild-type	wild-type	NA	NA
CCA_TH_120	Female	45	Ov-related	Intrahepatic	Papillary carcinoma	T3N1M0	IVA	1868	Intrahepatic	NA	NA	wild-type	wild-type	NA	NA
CCA_TH_16	Female	61	Ov-related	Intrahepatic	Well	T3N0M0	III	149	Intrahepatic	NA	NA	wild-type	wild-type	NA	NA
CCA_TH_123	Male	62	Ov-related	Intrahepatic	Papillary carcinoma	T4N0M0	IVA	1302	Intrahepatic	NA	NA	wild-type	wild-type	NA	NA
CCA_TH_124	Male	69	Ov-related	Intrahepatic	Papillary carcinoma	T3N1M0	IVA	429	Intrahepatic	NA	NA	wild-type	wild-type	NA	NA
CCA_TH_125	Female	51	Ov-related	Intrahepatic	Well	T4N1M0	IVA	157	Intrahepatic	NA	NA	wild-type	wild-type	NA	NA
CCA_TH_126	Female	64	Ov-related	Intrahepatic	Well	T3N0M0	III	754	Intrahepatic	NA	NA	wild-type	wild-type	NA	NA
CCA_TH_132	Male	57	Ov-related	Intrahepatic	Well	T3N1M0	IVA	416	Intrahepatic	NA	NA	wild-type	wild-type	NA	NA
CCA_TH_22	Female	56	Ov-related	Intrahepatic	Papillary carcinoma	T2N0M0	II	2099	Intrahepatic	NA	NA	wild-type	wild-type	NA	NA
CCA_TH_129	Male	69	Ov-related	Intrahepatic	Well	T4N1M0	IVA	876	Intrahepatic	NA	NA	wild-type	wild-type	NA	NA
CCA_TH_21	Female	40	Ov-related	Intrahepatic	Papillary carcinoma	T1N0M0	I	2255	Intrahepatic	NA	NA	wild-type	wild-type	NA	NA
CCA_SG_30	Male	62	Non Ov-related	Extrahepatic	Well	T3N1M0	IIB	242	Extrahepatic	NA	NA	wild-type	wild-type	NA	NA
CCA_SG_32	Female	70	Non Ov-related	Extrahepatic	Moderate	T4N1M0	IVA	789	Perihilar	NA	NA	wild-type	wild-type	NA	NA
CCA_SG_17	Female	77	Non Ov-related	Intrahepatic	NA	T2bN1M0	IVA	540	Intrahepatic	NA	NA	wild-type	wild-type	NA	NA
CCA_SG_33	Female	68	Non Ov-related	Extrahepatic	Moderate	T3N0M0	IIIA	408	Perihilar	NA	NA	wild-type	wild-type	NA	NA
CCA_SG_34	Male	35	Non Ov-related	Intrahepatic	TBA	T3N0M0	III	624	Perihilar	NA	NA	wild-type	wild-type	NA	NA
CCA_SG_35	Female	59	Non Ov-related	Extrahepatic	Moderate	T3N1M0	IIB	483	Extrahepatic	NA	NA	wild-type	wild-type	NA	NA
CCA_SG_36	Female	59	Non Ov-related	Intrahepatic	Moderate	T2aN0M0	II	357	Intrahepatic	NA	NA	wild-type	wild-type	NA	NA
CCA_SG_43	Female	70	Non Ov-related	Intrahepatic	Moderate	T3N0M0	III	3	Intrahepatic	NA	NA	1 indels	ins/del	NA	NA
CCA_SG_37	Female	61	Non Ov-related	Intrahepatic	Moderate	T1N1M0	IVA	55	Perihilar	NA	NA	wild-type	wild-type	NA	NA
CCA_SG_38	Female	46	Non Ov-related	Extrahepatic	Moderate to Poor	T3N1M0	IVA	233	NA	NA	NA	wild-type	wild-type	NA	NA
CCA_SG_18	Female	71	Non Ov-related	Extrahepatic	Well	T3N0M0	IIA	129	Extrahepatic	NA	NA	wild-type	wild-type	NA	NA
CCA_SG_19	Male	75	Non Ov-related	Intrahepatic	Moderate	T1aN0M0	II	554	Intrahepatic	NA	NA	wild-type	wild-type	NA	NA
CCA_SG_39	Male	72	Non Ov-related	Extrahepatic	Moderate	T3N0M0	IIIA	247	Extrahepatic	NA	NA	1 indels	ins/del	NA	NA
CCA_SG_44	Male	69	Non Ov-related	NA	Moderate	T2bNxM1	4	99	Intrahepatic	NA	NA	wild-type	wild-type	NA	NA
CCA_SG_45	Male	50	Non Ov-related	Intrahepatic	Moderate	T2N0M0	II	697	Intrahepatic	NA	NA	wild-type	wild-type	NA	NA
CCA_SG_46	Female	69	Non Ov-related	Intrahepatic	Moderate	T2aN0M0	II	508	Intrahepatic	NA	NA	wild-type	wild-type	NA	NA
CCA_SG_51	Male	63	Non Ov-related	Intrahepatic	Moderate	T2aN0M0	II	415	Intrahepatic	NA	NA	wild-type	wild-type	NA	NA
CCA_SG_47	Male	52	Non Ov-related	Intrahepatic	Moderate	T1N0Mx	I	521	Intrahepatic	NA	NA	wild-type	wild-type	NA	NA
CCA_SG_20	Male	56	Non Ov-related	Intrahepatic	Well	T1N0M0	I	381	Intrahepatic	NA	NA	wild-type	wild-type	NA	NA
